# Supplementary material for: Nondestructive protein sampling with electroporation facilitates profiling of spatial differential protein expression in breast tumors in vivo
Source: Sci Rep. 2022 Sep 23;12:15835. doi: 10.1038/s41598-022-19984-x (PMC9508265; doi:10.1038/s41598-022-19984-x)
Supplement: Supplementary file 2 — Supplementary Information 2. [file 41598_2022_19984_MOESM2_ESM.xlsx]

## Sheet: EBiopsy, All loci, Pearson
PEARSON	EC1-EC2	EC1-EM1	EC1-EM2	EC2-EM1	EC2-EM2	EC1-EP2	EC1-EP1	EC2-EP2	EC2-EP1	EM1-EM2	EM1-EP2	EM1-EP1	EM2-EP2	EM2-EP1	EP2-EP1	Mouse_AVG
Mouse_1:	0.909	0.847	0.821	0.948	0.974	0.929	0.628	0.942	0.739	0.971	0.934	0.783	0.908	0.775	0.758	0.858
Mouse_2:	0.931	0.886	0.935	0.825	0.928	0.927	0.829	0.92	0.785	0.917	0.897	0.948	0.984	0.885	0.902	0.9
Mouse_3:	0.947	0.936	0.954	0.877	0.902	0.942	0.791	0.841	0.842	0.976	0.936	0.764	0.928	0.724	0.823	0.879
Mouse_4:	0.894	0.872	0.89	0.833	0.893	0.889	0.818	0.855	0.952	0.949	0.727	0.802	0.731	0.891	0.782	0.852
Mouse_5:	0.956	0.927	0.933	0.926	0.926	0.936	0.91	0.953	0.955	0.905	0.966	0.946	0.958	0.907	0.96	0.938
AVERAGE:	0.928	0.894	0.907	0.882	0.924	0.925	0.795	0.902	0.855	0.944	0.892	0.848	0.902	0.836	0.845	0.885
e-Biopsy Center locations				EC1	EC2
e-Biopsy Middle locations				EM1	EM2
e-Biopsy Periphery locations				EP1	EP2
Mouse_AVG		Average on all inter-sample correlations within same mouse

## Sheet: EBiopsy, All loci, Spearman
SPEARMAN	EC1-EC2	EC1-EM1	EC1-EM2	EC2-EM1	EC2-EM2	EC1-EP2	EC1-EP1	EC2-EP2	EC2-EP1	EM1-EM2	EM1-EP2	EM1-EP1	EM2-EP2	EM2-EP1	EP2-EP1	Mouse_AVG
Mouse_1:	0.794	0.822	0.815	0.831	0.893	0.78	0.72	0.844	0.773	0.863	0.858	0.749	0.86	0.775	0.787	0.811
Mouse_2:	0.856	0.8	0.826	0.774	0.816	0.837	0.815	0.871	0.834	0.908	0.802	0.84	0.829	0.839	0.88	0.835
Mouse_3:	0.737	0.858	0.809	0.72	0.782	0.873	0.637	0.726	0.736	0.809	0.837	0.596	0.794	0.656	0.625	0.746
Mouse_4:	0.728	0.861	0.821	0.708	0.78	0.814	0.717	0.77	0.831	0.841	0.786	0.691	0.819	0.772	0.77	0.781
Mouse_5:	0.82	0.791	0.824	0.723	0.813	0.81	0.806	0.846	0.765	0.753	0.757	0.796	0.813	0.775	0.782	0.792
AVERAGE:	0.787	0.827	0.819	0.751	0.817	0.823	0.739	0.811	0.788	0.835	0.808	0.734	0.823	0.763	0.769	0.793
e-Biopsy Center locations				EC1	EC2
e-Biopsy Middle locations				EM1	EM2
e-Biopsy Periphery locations				EP1	EP2
Mouse_AVG		Average on all inter-sample correlations within same mouse

## Sheet: Lysis, All loci, Pearson
PEARSON	LC-LM	LC-LP	LM-LP	Mouse_AVG
Mouse_2:	0.98	0.963	0.969	0.971
Mouse_3:	0.973	0.981	0.983	0.979
Mouse_4:	0.975	0.975	0.961	0.97
Mouse_5:	0.965	0.976	0.973	0.971
AVERAGE:	0.973	0.974	0.972	0.973
Lysis Center location				LC
Lysis Middle location				LM
Lysis Periphery location				LP
Mouse_AVG		Average on all inter-sample correlations within same mouse

## Sheet: Lysis, All loci, Spearman
SPEARMAN	LC-LM	LC-LP	LM-LP	Mouse_AVG
Mouse_2:	0.937	0.906	0.938	0.927
Mouse_3:	0.917	0.907	0.94	0.921
Mouse_4:	0.943	0.906	0.933	0.927
Mouse_5:	0.902	0.905	0.925	0.911
AVERAGE:	0.925	0.906	0.934	0.922
Lysis Center location				LC
Lysis Middle location				LM
Lysis Periphery location				LP
Mouse_AVG		Average on all inter-sample correlations within same mouse

## Sheet: EBiopsy vs Lysis, Pearson
PEARSON	LC-EC1	LC-EC2	LC-EM1	LC-EM2	LC-EP1	LC-EP2	LM-EC1	LM-EC2	LM-EM1	LM-EM2	LM-EP1	LM-EP2	LP-EC1	LP-EC2	LP-EM1	LP-EM2	LP-EP1	LP-EP2	Mouse_AVG
Mouse_2:	0.832	0.807	0.813	0.899	0.888	0.774	0.865	0.824	0.841	0.91	0.894	0.791	0.891	0.889	0.839	0.947	0.931	0.79	0.857
Mouse_3:	0.881	0.867	0.922	0.906	0.891	0.835	0.847	0.807	0.914	0.901	0.882	0.778	0.885	0.865	0.929	0.917	0.896	0.826	0.875
Mouse_4:	0.917	0.898	0.912	0.939	0.794	0.879	0.917	0.923	0.902	0.929	0.782	0.895	0.899	0.873	0.898	0.907	0.807	0.869	0.886
Mouse_5:	0.877	0.897	0.852	0.759	0.825	0.852	0.89	0.912	0.848	0.796	0.843	0.856	0.899	0.925	0.861	0.805	0.859	0.873	0.857
AVERAGE:	0.877	0.867	0.875	0.875	0.85	0.835	0.88	0.866	0.876	0.884	0.85	0.83	0.894	0.888	0.882	0.894	0.873	0.84	0.869
e-Biopsy Center locations				EC1	EC2
e-Biopsy Middle locations				EM1	EM2
e-Biopsy Periphery locations				EP1	EP2
Lysis Center location				LC
Lysis Middle location				LM
Lysis Periphery location				LP
Mouse_AVG		Average on all inter-sample correlations within same mouse

## Sheet: EBiopsy vs Lysis, Spearman
SPEARMAN	LC-EC1	LC-EC2	LC-EM1	LC-EM2	LC-EP1	LC-EP2	LM-EC1	LM-EC2	LM-EM1	LM-EM2	LM-EP1	LM-EP2	LP-EC1	LP-EC2	LP-EM1	LP-EM2	LP-EP1	LP-EP2	Mouse_AVG
Mouse_2:	0.701	0.711	0.721	0.781	0.715	0.706	0.726	0.722	0.742	0.796	0.731	0.721	0.731	0.735	0.725	0.797	0.728	0.703	0.733
Mouse_3:	0.712	0.692	0.719	0.77	0.718	0.589	0.709	0.68	0.724	0.775	0.709	0.582	0.718	0.689	0.722	0.773	0.718	0.592	0.699
Mouse_4:	0.769	0.678	0.804	0.74	0.74	0.692	0.755	0.676	0.774	0.724	0.727	0.698	0.727	0.658	0.747	0.696	0.709	0.684	0.722
Mouse_5:	0.714	0.772	0.646	0.723	0.753	0.678	0.709	0.758	0.644	0.7	0.728	0.67	0.702	0.75	0.656	0.712	0.732	0.679	0.707
AVERAGE:	0.724	0.713	0.722	0.753	0.732	0.666	0.725	0.709	0.721	0.749	0.724	0.667	0.72	0.708	0.712	0.744	0.722	0.664	0.715
e-Biopsy Center locations				EC1	EC2
e-Biopsy Middle locations				EM1	EM2
e-Biopsy Periphery locations				EP1	EP2
Lysis Center location				LC
Lysis Middle location				LM
Lysis Periphery location				LP
Mouse_AVG		Average on all inter-sample correlations within same mouse
