# Supplementary material for: Nondestructive protein sampling with electroporation facilitates profiling of spatial differential protein expression in breast tumors in vivo
Source: Sci Rep. 2022 Sep 23;12:15835. doi: 10.1038/s41598-022-19984-x (PMC9508265; doi:10.1038/s41598-022-19984-x)
Supplement: Supplementary file 3 — Supplementary Information 3. [file 41598_2022_19984_MOESM3_ESM.xlsx]

## Sheet: a. Uniquely captured by Lysis
Location:	LC-EC1	LC-EC2	LC-EM1	LC-EM2	LC-EP1	LC-EP2	LM-EC1	LM-EC2	LM-EM1	LM-EM2	LM-EP1	LM-EP2	LP-EC1	LP-EC2	LP-EM1	LP-EM2	LP-EP1	LP-EP2	Mouse_AVG	Location_MIX
Mouse_2:	1425	1690	707	706	1598	1378	1390	1655	664	664	1560	1341	1291	1557	620	611	1465	1264	1199	488
Mouse_3:	1468	1807	1448	950	1732	2328	1559	1917	1543	1015	1837	2431	1586	1946	1573	1043	1873	2470	1696	744
Mouse_4:	911	1944	680	1179	1277	1737	810	1812	620	1073	1158	1600	816	1795	627	1088	1153	1578	1214	455
Mouse_5:	1318	847	1874	1286	1062	1787	1369	893	1906	1336	1108	1840	1260	804	1775	1210	1000	1704	1354	603
AVERAGE:	1280	1572	1177	1030	1417	1808	1282	1569	1183	1022	1416	1803	1238	1526	1149	988	1373	1754	1366	572
e-Biopsy Center locations				EC1	EC2
e-Biopsy Middle locations				EM1	EM2
e-Biopsy Periphery locations				EP1	EP2
Lysis Center location				LC
Lysis Middle location				LM
Lysis Periphery location				LP
Mouse_AVG		Average on all inter-method comparisons within same mouse
Location_MIX		Comparison between all proteins (in any sample) identified by each method within same mouse

## Sheet: b. Uniquely captured by eBiopsy
Location:	LC-EC1	LC-EC2	LC-EM1	LC-EM2	LC-EP1	LC-EP2	LM-EC1	LM-EC2	LM-EM1	LM-EM2	LM-EP1	LM-EP2	LP-EC1	LP-EC2	LP-EM1	LP-EM2	LP-EP1	LP-EP2	Mouse_AVG	Location_MIX
Mouse_2:	148	96	283	260	113	145	147	95	274	252	109	142	160	109	342	311	126	177	183	245
Mouse_3:	133	107	143	227	90	90	95	88	109	163	66	64	87	82	104	156	67	68	108	172
Mouse_4:	234	87	259	186	162	107	289	111	355	236	199	126	325	124	392	281	224	134	213	269
Mouse_5:	167	253	115	173	195	107	166	247	95	171	189	108	218	319	125	206	242	133	179	211
AVERAGE:	170	136	200	212	140	112	174	135	208	206	141	110	198	158	241	238	165	128	171	224
e-Biopsy Center locations				EC1	EC2
e-Biopsy Middle locations				EM1	EM2
e-Biopsy Periphery locations				EP1	EP2
Lysis Center location				LC
Lysis Middle location				LM
Lysis Periphery location				LP
Mouse_AVG		Average on all inter-method comparisons within same mouse
Location_MIX		Comparison between all proteins (in any sample) identified by each method within same mouse

## Sheet: c. Captured by both methods
Location:	LC-EC1	LC-EC2	LC-EM1	LC-EM2	LC-EP1	LC-EP2	LM-EC1	LM-EC2	LM-EM1	LM-EM2	LM-EP1	LM-EP2	LP-EC1	LP-EC2	LP-EM1	LP-EM2	LP-EP1	LP-EP2	Mouse_AVG	Location_MIX
Mouse_2:	2512	2247	3230	3231	2339	2559	2513	2248	3239	3239	2343	2562	2500	2234	3171	3180	2326	2527	2678	3640
Mouse_3:	2342	2003	2362	2860	2078	1482	2380	2022	2396	2924	2102	1508	2388	2028	2401	2931	2101	1504	2212	3410
Mouse_4:	2971	1938	3202	2703	2605	2145	2916	1914	3106	2653	2568	2126	2880	1901	3069	2608	2543	2118	2554	3611
Mouse_5:	2427	2898	1871	2459	2683	1958	2428	2904	1891	2461	2689	1957	2376	2832	1861	2426	2636	1932	2372	3459
AVERAGE:	2563	2272	2666	2813	2426	2036	2559	2272	2658	2819	2426	2038	2536	2249	2626	2786	2402	2020	2454	3530
e-Biopsy Center locations				EC1	EC2
e-Biopsy Middle locations				EM1	EM2
e-Biopsy Periphery locations				EP1	EP2
Lysis Center location				LC
Lysis Middle location				LM
Lysis Periphery location				LP
Mouse_AVG		Average on all inter-method comparisons within same mouse
Location_MIX		Comparison between all proteins (in any sample) identified by each method within same mouse
