# Supplementary material for: Nondestructive protein sampling with electroporation facilitates profiling of spatial differential protein expression in breast tumors in vivo
Source: Sci Rep. 2022 Sep 23;12:15835. doi: 10.1038/s41598-022-19984-x (PMC9508265; doi:10.1038/s41598-022-19984-x)
Supplement: Supplementary file 4 — Supplementary Information 4. [file 41598_2022_19984_MOESM4_ESM.xlsx]

## Sheet: Filtered with Tumor markers
			C vs M		C vs P		M vs P		C vs NB		M vs NB		P vs NB
Area	Direction	Gene	p-value	t-stats	p-value	t-stats	p-value	t-stats	p-value	t-stats	p-value	t-stats	p-value	t-stats
center	UP	Glrx	0.02488	2.68795	0.03498	2.4802	not relevant		0.002245	6.95533	0.016494	3.97321	0.049113	2.79396
middle	UP	Rbbp7	0.008818	-3.32867	not relevant		0.031282	2.5483	0.035095	3.13267	0.012227	4.34267	0.044251	2.897
middle	UP	Ppme1	0.001395	-4.54561	not relevant		0.000746	4.99333	0.026953	3.41299	0.012502	4.31446	0.023709	3.55419
middle	UP	Pkn1	0.012389	-3.11647	not relevant		0.020171	2.81623	0.049142	2.79339	0.004339	5.82031	0.035517	3.12027
center	DOWN	Ppme1	0.001395	-4.54561	0.046987	-2.30016	not relevant		0.026953	3.41299	0.012502	4.31446	0.023709	3.55419
peripheria	DOWN	Prkcsh	not relevant		0.020858	2.79573	0.020753	2.7988	0.010138	4.58596	0.025535	3.47208	0.026799	3.41925
peripheria	DOWN	Tra2a	not relevant		0.02331	2.72775	0.017545	2.90176	0.036967	3.07901	0.017711	3.88866	0.017669	3.89143
peripheria	DOWN	Shoc2	not relevant		0.010207	3.23704	0.034221	2.49357	0.004021	5.94286	0.020239	3.7333	0.021715	3.65293

## Sheet: Center Up-regulated
	Center vs Middle		Center vs Peripheria		Center vs Normal Breast		Middle vs Normal Breast		Peripheria vs Normal Breast
Gene	p-value	t-stats	p-value	t-stats	p-value	t-stats	p-value	t-stats	p-value	t-stats
Ltf	0.008652	3.34058	0.001939	4.31805	0.165823	1.69241	0.970193	0.039755	0.601386	-0.566406
Lcp1	0.031813	2.53803	0.044425	2.33441	0.020156	3.73799	0.155249	1.74872	0.208985	1.496
Plg	0.040328	2.39345	0.015593	2.97429	0.795827	-0.27655	0.436339	-0.863962	0.276418	-1.25924
Mpo	0.009762	3.26489	0.003499	3.92233	0.028124	3.36693	0.441707	0.853039	0.785765	-0.290651
Itgam;It	0.025504	2.67283	0.002962	4.03245	0.119741	1.97312	0.360008	1.0329	0.710293	-0.398978
Itgb2	0.043607	2.34576	0.003288	3.9632	0.09221	2.2043	0.291986	1.21264	0.891643	0.14511
Cd177	0.04296	2.35488	0.0084	3.3592	0.032962	3.19807	0.169752	1.67245	0.820291	-0.242539
Ngp	0.00829	3.3675	0.000714	5.02485	0.011311	4.4426	0.151079	1.77204	0.927952	0.096249
Serpinb1a	0.032218	2.53032	0.003233	3.97432	0.02894	3.33613	0.334459	1.09646	0.83344	0.224403
Apoh	0.029186	2.59058	0.025247	2.67901	0.868997	-0.175793	0.266469	-1.29034	0.313975	-1.15067
Chil3	0.005921	3.58107	0.000505	5.28334	0.008469	4.82872	0.047613	2.82444	0.625855	0.527335
Capza1	0.028275	2.60991	0.032277	2.52922	0.043942	2.90398	0.111697	2.03405	0.208221	1.4991
Arhgdib	0.010688	3.20829	0.000747	4.99173	0.050387	2.76891	0.202304	1.52351	0.418343	0.901402
Pdlim7	0.049916	2.26319	0.00173	4.39626	0.141691	1.82718	0.528792	0.688849	0.513779	-0.715618
Ctsg	0.010407	3.22491	0.00425	3.79501	0.012442	4.32052	0.009751	4.63766	0.34528	1.06902
Lcn2	0.007077	3.4675	0.001203	4.64926	0.01486	4.09944	0.089839	2.22771	0.567274	0.622615
Prtn3	0.023723	2.71703	0.000285	5.72438	0.042938	2.92711	0.227886	1.42276	0.368364	-1.01298
Prdx5	0.010388	3.22609	0.024138	2.70643	0.030751	3.27133	0.148592	1.78628	0.254802	1.32829
S100a8	0.043529	2.34686	0.007645	3.41855	0.028639	3.34737	0.404132	0.931922	0.997085	0.003886
Itgb5	0.014296	3.02785	0.000637	5.10888	0.076201	2.37745	0.429656	0.877715	0.439285	-0.857954
Camp	0.00332	3.95682	0.001123	4.6981	0.053063	2.7186	0.239922	1.37922	0.778145	0.301377
Glrx	0.02488	2.68795	0.03498	2.4802	0.002245	6.95533	0.016494	3.97321	0.049113	2.79396
Pglyrp1	0.003306	3.95966	0.000199	6.01542	0.002986	6.44288	0.099953	2.13227	0.895796	-0.139502
Stfa2;Stfa2l1	0.039457	2.40677	0.000741	4.99759	0.017924	3.87457	0.156933	1.73948	0.657244	0.478547
Gm5483;2010005H15Rik	0.007779	3.40765	0.001486	4.50122	0.001367	7.93211	0.226601	1.42754	0.9785	-0.028671
Glipr2	0.043319	2.3498	0.008342	3.36358	0.047564	2.82546	0.029544	3.31397	0.304858	1.17586

## Sheet: Center Down-regulated
	Center vs Middle		Center vs Peripheria		Center vs Normal Breast		Middle vs Normal Breast		Peripheria vs Normal Breast
Gene	p-value	t-stats	p-value	t-stats	p-value	t-stats	p-value	t-stats	p-value	t-stats
Cttn	0.034176	-2.49437	0.038386	-2.42355	0.075764	2.38273	0.023611	3.55884	0.052056	2.7372
Prrc2c	0.002388	-4.17677	0.032735	-2.52062	0.364452	1.02226	0.01595	4.01352	0.092394	2.2025
Eif4b	0.031434	-2.54535	0.020636	-2.80228	0.109442	2.05199	0.044633	2.88844	0.030355	3.28511
Serbp1	0.045459	-2.32036	0.035867	-2.46493	0.128235	1.91345	0.058172	2.63024	0.05802	2.63273
Bgn	0.025585	-2.67088	0.029883	-2.57619	0.633292	0.515646	0.231946	1.40782	0.074844	2.39397
Ubap2l	0.012028	-3.13481	0.029989	-2.57403	0.098595	2.14444	0.039692	3.00638	0.010662	4.51957
Lima1	0.018301	-2.87586	0.040406	-2.39228	0.401684	0.937269	0.03218	3.22329	0.039372	3.01458
Pdlim1	0.041356	-2.37811	0.038484	-2.422	0.385003	0.974468	0.024379	3.52325	0.035753	3.11342
Sec24d	0.033697	-2.50297	0.048345	-2.28274	0.425887	0.885549	0.179419	1.62533	0.15663	1.74114
Zc3h15	0.027572	-2.62527	0.000227	-5.90581	0.748066	0.344148	0.086403	2.2629	0.013252	4.24113
Nup214	0.012368	-3.11753	0.028739	-2.59999	0.544193	-0.66195	0.659191	0.475565	0.251391	1.3397
Ppme1	0.001395	-4.54561	0.046987	-2.30016	0.026953	3.41299	0.012502	4.31446	0.023709	3.55419
Bag1	0.028204	-2.61145	0.027614	-2.62434	1	0	0.007479	5.00222	0.10445	2.09322
Eif1	0.047549	-2.29289	0.02731	-2.63108	0.167155	1.68559	0.018936	3.81023	0.031056	3.26084
Gphn	0.001474	-4.5069	0.008672	-3.33913	0.881756	0.158483	0.082462	2.30524	0.052982	2.72009

## Sheet: Middle  Up-regulated
	Center vs Middle		Middle vs Peripheria		Center vs Normal Breast		Middle vs Normal Breast		Peripheria vs Normal Breast
Gene	p-value	t-stats	p-value	t-stats	p-value	t-stats	p-value	t-stats	p-value	t-stats
Flnc	0.032252	-2.52968	0.014891	3.00269	0.179442	1.62522	0.100005	2.1318	0.237802	1.38673
Sf3b1	0.047662	-2.29144	0.032532	2.52442	0.192188	1.56697	0.065723	2.51476	0.057027	2.64925
Smc1a	0.023633	-2.71936	0.017071	2.91857	0.106898	2.07274	0.069833	2.45811	0.066079	2.50969
Stat1	0.02383	-2.71429	0.016441	2.94171	0.060838	2.58759	0.055623	2.67316	0.187524	1.58781
Ap2a2	0.043463	-2.34778	0.032367	2.52751	0.095429	2.17356	0.129068	1.90783	0.223083	1.44077
Vps35	0.016617	-2.93515	0.007305	3.44738	0.105157	2.08725	0.073142	2.4152	0.2711	1.27573
Ecpas	0.011882	-3.14239	0.026562	2.64804	0.093846	2.18853	0.06786	2.48482	0.161178	1.71666
Dnm1l	0.021863	-2.76694	0.022144	2.75913	0.080406	2.32825	0.049352	2.78921	0.122354	1.95429
Stat3	0.025938	-2.66253	0.020454	2.80769	0.209166	1.49527	0.091095	2.21522	0.215262	1.47096
Parp1	0.031619	-2.54176	0.019359	2.84138	0.132355	1.88604	0.098305	2.14707	0.328897	1.11087
Ilf3	0.042407	-2.36279	0.025732	2.6674	0.037467	3.06522	0.047033	2.83653	0.180392	1.62073
Uba6	0.006927	-3.48103	0.033973	2.49801	0.146237	1.80001	0.062571	2.56101	0.216909	1.46451
H2-K1	0.029033	-2.59378	0.034441	2.48966	0.196767	1.54701	0.036493	3.09229	0.180684	1.61936
Rtcb	0.020077	-2.81909	0.006443	3.5271	0.048889	2.79844	0.039669	3.00697	0.088761	2.23859
Acsl4	0.047017	-2.29977	0.015215	2.98944	0.303317	1.18019	0.108296	2.06127	0.459959	0.816676
Eif5b	0.020072	-2.81924	0.032209	2.5305	0.157158	1.73826	0.075812	2.38215	0.191917	1.56817
Fam129b	0.024982	-2.68546	0.027999	2.6159	0.04282	2.92984	0.070823	2.44504	0.092169	2.20469
Acin1	0.034484	-2.48891	0.029181	2.59068	0.10328	2.1032	0.018889	3.81318	0.099583	2.13557
Farsb	0.047626	-2.29191	0.013474	3.06446	0.059262	2.61253	0.05182	2.7416	0.180965	1.61803
Gbp4	0.02272	-2.74343	0.005219	3.66198	0.136001	1.86253	0.094541	2.18193	0.516498	0.710729
Snx9	0.022602	-2.74661	0.011816	3.14587	0.061914	2.57099	0.045292	2.87387	0.113803	2.01764
Ssrp1	0.026186	-2.65672	0.004166	3.80797	0.242428	1.37043	0.069666	2.46034	0.188049	1.58544
Cops2	0.034245	-2.49315	0.02933	2.58758	0.037533	3.06342	0.03196	3.23053	0.16285	1.70785
Rbbp7	0.008818	-3.32867	0.031282	2.5483	0.035095	3.13267	0.012227	4.34267	0.044251	2.897
Srp68	0.022884	-2.73902	0.01612	2.95383	0.059871	2.60282	0.078716	2.34766	0.124649	1.9381
Cul3	0.047478	-2.2938	0.016665	2.9334	0.016186	3.99587	0.06972	2.45961	0.216748	1.46514
Myef2	0.010635	-3.21142	0.048544	2.28023	0.070892	2.44414	0.000253	12.2773	0.102504	2.10988
Ppp1r12a	0.044262	-2.33666	0.0411	2.3819	0.005365	5.48957	0.025417	3.47718	0.057428	2.64254
Sart3	0.004124	-3.81465	0.019957	2.82277	0.254667	1.32874	0.106687	2.07449	0.336239	1.09189
Dbn1	0.013975	-3.0419	0.017102	2.91746	0.249383	1.34649	0.015893	4.01779	0.294417	1.20558
Triobp	0.031078	-2.55228	0.023812	2.71473	0.512782	0.717415	0.07742	2.36287	0.63898	0.506762
Eps8	0.010103	-3.24343	0.042312	2.36415	0.783663	-0.293606	0.069002	2.46925	0.492765	0.754072
Nolc1	0.020485	-2.80677	0.019994	2.82164	0.577383	0.605731	0.064523	2.53207	0.738992	0.357199
Rpsa	0.041673	-2.37345	0.048387	2.28222	0.092399	2.20246	0.036038	3.10522	0.073595	2.4095
Ap1g1	0.033506	-2.50644	0.021319	2.78233	0.742121	0.35269	0.183346	1.60693	0.972923	-0.036112
Picalm	0.047818	-2.28945	0.02344	2.72435	0.0704	2.45059	0.045567	2.86785	0.1382	1.84868
Api5	0.026904	-2.64023	0.020556	2.80465	0.095355	2.17426	0.089979	2.22631	0.329125	1.11027
Mtdh	0.009422	-3.28712	0.010404	3.22508	0.016934	3.94184	0.051524	2.74717	0.065322	2.5205
Eif3i	0.033911	-2.49912	0.044229	2.33712	0.010357	4.55764	0.012205	4.34498	0.092835	2.19824
Rangap1	0.02253	-2.74856	0.012851	3.09375	0.018873	3.81416	0.0477	2.82264	0.068939	2.47011
Prkaca	0.006472	-3.52426	0.019452	2.83847	0.016012	4.00882	0.022724	3.6017	0.051227	2.7528
Iigp1	0.036764	-2.44988	0.01532	2.9852	0.811641	0.254523	0.305371	1.17442	0.943021	0.076064
2008-09-01	0.026584	-2.64752	0.022651	2.74529	0.55978	0.635264	0.131637	1.89075	0.47109	0.795059
Tinagl1	0.014794	-3.00675	0.01005	3.24674	0.0709	2.44403	0.015014	4.08683	0.208573	1.49767
Purb	0.031833	-2.53766	0.023119	2.73278	0.020361	3.72636	0.029346	3.32117	0.083025	2.29905
Vps26a	0.002958	-4.03328	0.034688	2.48532	0.285278	1.23242	0.04227	2.94283	0.320106	1.13411
Atp1b3	0.006538	-3.51776	0.007375	3.4413	0.947096	0.070612	0.133772	1.87682	0.465402	-0.806054
Sgta	0.048374	-2.28238	0.027533	2.62613	0.078125	2.35457	0.032795	3.20339	0.068681	2.4736
Xrcc6	0.007159	-3.46012	0.013255	3.07462	0.160548	1.72001	0.0429	2.92799	0.195544	1.5523
Man2c1	0.036845	-2.44853	0.010149	3.24061	0.988113	-0.015851	0.291858	1.21301	0.748343	0.34375
Nufip2	0.043371	-2.34907	0.024152	2.70609	0.164038	1.70165	0.034338	3.15533	0.432702	0.871425
Tial1	0.006426	-3.52885	0.044288	2.3363	0.22713	1.42557	0.011136	4.46278	0.212826	1.48059
Agrn	0.012828	-3.09488	0.037824	2.43256	0.221405	1.44716	0.002089	7.09031	0.18034	1.62097
Ppme1	0.001395	-4.54561	0.000746	4.99333	0.026953	3.41299	0.012502	4.31446	0.023709	3.55419
Hspa14	0.019727	-2.82986	0.020929	2.79364	0.847349	0.205318	0.268359	1.28435	0.707484	0.40311
Myo5a	0.049381	-2.26977	0.010383	3.22634	0.252868	-1.33474	0.724837	-0.377705	0.187186	-1.58934
Pgrmc1	0.048867	-2.27618	0.031124	2.55138	0.576803	0.606693	0.255944	1.3245	0.576471	-0.607245
Cav1	0.004768	-3.72033	0.003997	3.83492	0.330695	-1.10619	0.832677	0.225453	0.355882	-1.04288
Pkn1	0.012389	-3.11647	0.020171	2.81623	0.049142	2.79339	0.004339	5.82031	0.035517	3.12027
Ctps2	0.016043	-2.95678	0.016217	2.95015	0.563794	0.628475	0.094761	2.17984	0.695628	0.420648
Smarcd2	0.004157	-3.80946	0.001232	4.63252	0.160599	1.71974	0.005581	5.4298	0.373901	1
2010-09-01	0.042081	-2.36749	0.011354	3.17067	0.066083	2.50963	0.038878	3.02743	0.143714	1.81497
Rbm15	0.028065	-2.61445	0.02842	2.60679	0.373901	1	0.071406	2.43743	1	0
Pdcd4	0.039985	-2.39866	0.030317	2.56739	0.369332	1.0107	0.152888	1.76184	0.653023	0.485027
Acp6	0.017522	-2.90258	0.015174	2.99111	0.583047	-0.596356	0.893244	-0.142947	0.24815	-1.35068
Nckap1l	0.00762	-3.42068	0.007876	3.39982	0.428413	0.880292	0.010056	4.59671	0.790856	0.283508
Msr1	0.039799	-2.40151	0.016054	2.95635	0.083253	2.29656	0.018739	3.82246	0.001103	8.39236
Rcor1	0.042076	-2.36757	0.042076	2.36757	1	0	0.117401	1.99037	1	0
Nudt4;Nudt11	0.032051	-2.53349	0.000459	5.35532	0.066891	2.49825	0.033852	3.17018	0.310347	1.16061
Syap1	0.017212	-2.91354	0.031529	2.54351	0.735903	0.361658	0.213303	1.4787	0.88302	0.156771
Slfn1	0.003709	-3.88397	0.000212	5.96352	0.448823	-0.838723	0.725848	-0.376234	0.373901	-1
Cog7	0.021095	-2.78881	0.044006	2.34019	0.373901	1	0.097034	2.15867	1	0
Rnf20	0.03093	-2.55519	0.03093	2.55519	1	0	0.13276	1.88339	1	0
Tbc1d8b	0.004649	-3.73676	0.005808	3.59338	0.18531	-1.59789	0.454493	0.827443	0.216784	-1.465
Casp12	0.015323	-2.98507	0.009798	3.26259	0.1832	1.60761	0.009246	4.70914	0.373901	1
Mapkapk2	0.042791	-2.35728	0.012195	3.12623	0.899833	-0.134056	0.201398	1.52731	0.556152	0.64143
Smyd5	0.029006	-2.59435	0.033148	2.51299	0.074735	2.39532	0.037984	3.05118	0.235618	1.39454
Dvl2	0.020538	-2.80518	0.03911	2.41216	0.373901	1	0.036105	3.10332	0.373901	1
Surf4	0.009251	-3.29854	0.027635	2.62388	1	0	0.013715	4.19829	0.373901	1
Cog5	0.013246	-3.07501	0.034849	2.48249	0.701293	0.41225	0.124107	1.94189	0.373901	1
Ctnnbl1	0.03583	-2.46556	0.017738	2.89505	0.373901	1	0.032663	3.2076	1	0
Cdk5	0.049212	-2.27187	0.006162	3.55552	0.455228	0.825991	0.025005	3.49518	0.484869	0.768839
Dhrs7	0.010901	-3.19601	0.020738	2.79924	0.768129	-0.315539	0.191163	1.5715	0.564107	-0.627947
Bcl2l13	0.021267	-2.78384	0.024129	2.70665	0.373901	1	0.043324	2.91813	1	0
Frg1	0.043711	-2.34431	0.023705	2.71749	0.097686	2.15269	0.030854	3.26777	0.389829	0.963567
Cul4a	0.00499	-3.69097	0.009876	3.25764	0.611543	0.55007	0.125162	1.93453	0.725678	-0.376481
Tex10	0.024828	-2.68923	0.037026	2.44555	0.304412	1.17711	0.148736	1.78546	0.368152	1.01348
Nelfa	0.042737	-2.35805	0.040622	2.38903	1	0	0.141427	1.82878	0.373901	1
Setd7	0.018665	-2.86378	0.021548	2.77582	0.204038	1.51628	0.034832	3.14048	0.136302	1.86062
Atg5	0.041023	-2.38304	0.030282	2.56809	0.217866	1.46079	0.051995	2.73833	0.373901	1
Adar	0.029907	-2.5757	0.02059	2.80362	0.625597	-0.527742	0.083704	2.29166	0.373901	-1
Rnf2	0.004903	-3.7023	0.01174	3.14987	0.154222	1.7544	0.004139	5.89613	0.188828	1.58193
Dus3l	0.030458	-2.56456	0.033739	2.50222	0.115634	2.00365	0.028808	3.34102	0.187426	1.58825
Erbin	0.049758	-2.26513	0.022256	2.75604	0.373901	1	0.013797	4.19083	0.373901	1
Atrip	0.021031	-2.79067	0.007001	3.47435	0.373901	1	0.005341	5.49639	0.373901	1
Exoc4	0.023551	-2.72146	0.015203	2.9899	0.683151	0.439274	0.084416	2.28397	0.704304	0.407799
Ctdp1	0.048024	-2.28682	0.048024	2.28682	1	0	0.167268	1.68501	1	0
Grsf1	0.045487	-2.31999	0.040271	2.39432	0.373901	1	0.083535	2.2935	1	0
Akt1s1	0.031116	-2.55154	0.034865	2.48221	0.553609	0.645766	0.084594	2.28206	0.53611	0.675999
Atg4b	0.049679	-2.2661	0.049679	2.2661	1	0	0.177982	1.63216	1	0
Ptpre	0.044128	-2.33851	0.000623	5.12638	0.129338	1.90602	0.002512	6.7496	0.2137	1.47713
P4ha1	0.027584	-2.62499	0.000589	5.16752	0.627183	-0.525242	0.778208	0.301288	0.373901	-1
Pdpk1	0.025159	-2.68115	0.025159	2.68115	1	0	0.132135	1.88748	1	0
Stx8	0.007781	-3.40745	0.007367	3.44203	0.373901	1	0.050155	2.77342	1	0
Nol9	0.036316	-2.45736	0.017528	2.90234	0.373901	1	0.101165	2.12155	1	0
Zfp790;Gm10226	0.034296	-2.49224	0.011659	3.15419	0.373901	1	0.047913	2.81826	0.195133	1.55408
Psmc3	0.031868	-2.53698	0.020793	2.79764	0.252401	1.3363	0.019405	3.78185	0.0439	2.90495
Klc1	0.038512	-2.42155	0.043473	2.34763	0.325415	1.12001	0.101933	2.11484	0.570015	0.618017
Shmt1	0.006124	-3.55955	0.02769	2.62266	0.460447	0.815721	0.008139	4.88373	0.452432	0.83153
Igf2bp3	0.033881	-2.49965	0.015279	2.98682	0.035378	3.12435	0.047276	2.83144	0.091455	2.21168
Emcn	0.004476	-3.76126	0.012699	3.10116	0.320073	-1.1342	0.74822	-0.343926	0.316077	-1.14496

## Sheet: Middle  Down-regulated
	Center vs Middle		Middle vs Peripheria		Center vs Normal Breast		Middle vs Normal Breast		Peripheria vs Normal Breast
Gene	p-value	t-stats	p-value	t-stats	p-value	t-stats	p-value	t-stats	p-value	t-stats
Wdr4	0.012675	3.10232	0.049201	-2.27201	0.572363	0.61409	0.824167	-0.237184	0.638245	0.507907
Igkv4-57;Igkv4-72	0.018013	2.88561	0.048344	-2.28275	0.629305	-0.521902	0.254997	-1.32764	0.661289	-0.472358

## Sheet: Peripheria Up-regulated
	Center vs Peripheria		Middle vs Peripheria		Center vs Normal Breast		Middle vs Normal Breast		Peripheria vs Normal Breast
Gene	p-value	t-stats	p-value	t-stats	p-value	t-stats	p-value	t-stats	p-value	t-stats
Pvalb	0.02538	-2.67581	0.012126	-3.12978	0.164413	-1.6997	0.135309	-1.86694	0.31595	-1.1453
Gm20390;Nme2	0.040217	-2.39514	0.010886	-3.19684	0.286121	1.22991	0.255059	1.32743	0.015611	4.03948
Ybx1	0.012489	-3.1115	0.029033	-2.59377	0.064537	2.53186	0.085761	2.26965	0.035287	3.12701
Fabp5	0.007416	-3.4378	0.033073	-2.51436	0.861143	-0.186482	0.981994	0.02401	0.227299	1.42494
Sfn	0.017891	-2.88978	0.033451	-2.50744	0.302656	1.18205	0.205338	1.5109	0.045476	2.86984
Col3a1	0.035026	-2.4794	0.038111	-2.42794	0.199953	1.53341	0.803801	0.265424	0.092487	2.20161
Rps27a	0.024893	-2.68762	0.026745	-2.64385	0.23442	1.39885	0.589018	0.586539	0.043648	2.91069
Fabp4	0.035916	-2.4641	0.026898	-2.64037	0.101538	-2.11829	0.089048	-2.23568	0.273344	1.26873
Sarnp	0.044941	-2.32735	0.026212	-2.65613	0.037815	3.05575	0.172193	1.66029	0.078157	2.35419
Dut	0.026517	-2.64906	0.039493	-2.40622	0.081922	2.31122	0.077814	2.35822	0.007595	4.98052
Marcks	0.018308	-2.87562	0.008171	-3.37661	0.113528	2.01976	0.085862	2.26858	0.035963	3.10739
Dbi	0.024865	-2.68832	0.0099	-3.2561	0.644824	-0.497683	0.358831	-1.03574	0.1264	1.92597
Flg	0.007975	-3.39188	0.019095	-2.84981	0.237474	-1.3879	0.235703	-1.39423	0.709383	-0.400314
Lgals7	0.025226	-2.67951	0.04954	-2.26781	0.598991	-0.570284	0.66447	-0.467507	0.189253	1.58002
Ppp1r2	0.047807	-2.28959	0.042246	-2.36511	0.162678	1.70876	0.031312	3.25215	0.017595	3.89639
Jpt1	0.008539	-3.34887	0.017273	-2.91135	0.123328	1.94738	0.200817	1.52975	0.060609	2.59118
Snrpd1	0.039002	-2.41385	0.032752	-2.5203	0.144846	1.80823	0.338948	1.08498	0.031495	3.24597
Pin4	0.031961	-2.53521	0.032516	-2.52472	0.077474	2.36224	0.230585	1.4128	0.080625	2.32577

## Sheet: Peripheria Down-regulated
	Center vs Peripheria		Middle vs Peripheria		Center vs Normal Breast		Middle vs Normal Breast		Peripheria vs Normal Breast
Gene	p-value	t-stats	p-value	t-stats	p-value	t-stats	p-value	t-stats	p-value	t-stats
Tln1	0.035157	2.47713	0.036917	2.44735	0.041497	2.9614	0.06963	2.46082	0.112334	2.02905
Flna	0.005229	3.66078	0.016986	2.92165	0.031663	3.24036	0.083622	2.29255	0.190692	1.5736
Fn1	0.012212	3.12538	0.01007	3.24549	0.163987	1.70192	0.32628	1.11773	0.863345	-0.183482
Hspg2	0.043109	2.35277	0.02967	2.58055	0.101065	2.12243	0.104711	2.09101	0.715931	0.390705
Iqgap1	0.009264	3.29766	0.009805	3.26215	0.058588	2.62344	0.094325	2.18397	0.222532	1.44287
Actn4;Ac	0.011269	3.17532	0.015481	2.97876	0.042506	2.93724	0.110938	2.04004	0.236347	1.39192
Uggt1	0.038606	2.42007	0.036935	2.44705	0.085549	2.27189	0.081968	2.31071	0.217286	1.46304
Ltf	0.001939	4.31805	0.037591	2.43632	0.165823	1.69241	0.970193	0.039755	0.601386	-0.566406
Anxa1	0.000587	5.1696	0.024787	2.69023	0.036204	3.10049	0.139036	1.84348	0.445867	0.844647
G6pdx	0.000897	4.85945	0.015795	2.96636	0.078692	2.34795	0.177393	1.63498	0.468914	0.799253
Actn1	0.003239	3.97309	0.00527	3.65579	0.041789	2.95434	0.093738	2.18956	0.304631	1.1765
Ckap4	0.044484	2.3336	0.011528	3.16121	0.073847	2.40633	0.059025	2.61635	0.14491	1.80784
Itgam;It	0.002962	4.03245	0.00345	3.93157	0.119741	1.97312	0.360008	1.0329	0.710293	-0.398978
Capn1	0.000423	5.41829	0.024672	2.69308	0.110525	2.04332	0.16103	1.71745	0.433632	0.869512
Lta4h	0.022498	2.74944	0.031549	2.54312	0.043492	2.91426	0.072971	2.41736	0.251152	1.34051
Pygl	0.007083	3.46691	0.014406	3.02312	0.046969	2.83787	0.199264	1.53633	0.571006	0.616358
Hk1	0.046422	2.30755	0.010059	3.24616	0.082275	2.30731	0.05063	2.76422	0.205948	1.50839
Pfas	0.030022	2.57336	0.011002	3.19023	0.000692	9.47466	0.011702	4.39876	0.06931	2.46511
Itgb2	0.003288	3.9632	0.036759	2.44996	0.09221	2.2043	0.291986	1.21264	0.891643	0.14511
Pgd	0.003651	3.89436	0.027257	2.63228	0.053372	2.713	0.13983	1.83857	0.358096	1.03751
Coro1a	0.001886	4.33687	0.024465	2.69822	0.108215	2.06193	0.258	1.31772	0.538369	0.672058
Cd177	0.0084	3.3592	0.020973	2.79236	0.032962	3.19807	0.169752	1.67245	0.820291	-0.242539
Ngp	0.000714	5.02485	0.00017	6.14323	0.011311	4.4426	0.151079	1.77204	0.927952	0.096249
P4ha1	0.017589	2.90023	0.009513	3.28104	0.032723	3.20567	0.01458	4.12274	0.153466	1.7586
Plod3	0.018176	2.88007	0.024722	2.69183	0.057252	2.64547	0.072195	2.42725	0.153958	1.75587
Hk3	0.001869	4.34326	0.000602	5.15168	0.057653	2.6388	0.074431	2.39908	0.671643	0.456615
Lbr	0.034559	2.48759	0.023495	2.72294	0.123082	1.94911	0.155596	1.7468	0.808454	0.258949
Mmp9	0.015881	2.96302	0.006667	3.50537	0.112508	2.02769	0.164137	1.70113	0.698458	-0.416448
Ddx17	0.009874	3.25778	0.005975	3.57525	0.020839	3.69982	0.019733	3.76243	0.088195	2.24436
Anxa11	8e-06	9.04829	0.018236	2.87806	0.034853	3.13984	0.050777	2.76139	0.189645	1.57827
Coro7	0.043702	2.34442	0.03164	2.54136	0.077353	2.36367	0.080919	2.32245	0.236661	1.3908
Ncf1	0.034577	2.48726	0.008593	3.34488	0.263308	1.30046	0.439037	0.858458	0.625372	-0.528098
Ncf2	0.041921	2.36983	0.012745	3.0989	0.083441	2.29451	0.098097	2.14895	0.248129	1.35076
Cpne3	0.002717	4.09006	0.012201	3.12597	0.176292	1.64027	0.376473	0.994026	0.718695	-0.386663
Fermt3	0.028545	2.60412	0.018974	2.85372	0.096994	2.15904	0.156715	1.74067	0.324086	1.12352
Chil3	0.000505	5.28334	0.014995	2.9984	0.008469	4.82872	0.047613	2.82444	0.625855	0.527335
Ero1a	0.016702	2.93201	0.031215	2.5496	0.059856	2.60304	0.087161	2.255	0.224866	1.43404
H2afy	0.012889	3.09194	0.028139	2.61286	0.050561	2.76554	0.190865	1.57283	0.417388	0.903425
Prkcsh	0.020858	2.79573	0.020753	2.7988	0.010138	4.58596	0.025535	3.47208	0.026799	3.41925
Acsl1	0.036326	2.45718	0.017956	2.88755	0.816199	-0.248202	0.796887	-0.275069	0.394804	-0.952449
Ifi202	0.02309	2.73355	0.001552	4.47116	0.050801	2.76094	0.0557	2.67183	0.448488	0.839392
Anp32a	0.011366	3.17003	0.024758	2.69095	0.036383	3.0954	0.026207	3.44361	0.08301	2.29922
Hspa4l	0.015139	2.99251	0.029782	2.57826	0.034568	3.14837	0.055802	2.67006	0.32957	1.10911
Arhgdib	0.000747	4.99173	0.045947	2.31384	0.050387	2.76891	0.202304	1.52351	0.418343	0.901402
Psmd5	0.02484	2.68892	0.020443	2.80803	0.061161	2.58258	0.044474	2.892	0.158554	1.7307
Napa	0.041994	2.36877	0.008551	3.348	0.020726	3.70601	0.058327	2.6277	0.283227	1.23856
Lyn	0.027682	2.62282	0.002853	4.0575	0.139166	1.84267	0.093854	2.18845	0.878493	0.162903
Prkcd	0.03439	2.49056	0.006542	3.51739	0.078075	2.35515	0.063848	2.54196	0.292952	1.20983
Rab2a	0.015038	2.99666	0.011782	3.14764	0.057864	2.63531	0.022105	3.6328	0.128093	1.91441
Cybb	0.034311	2.49196	0.038998	2.41391	0.173191	1.65537	0.211738	1.48493	0.792032	0.281861
Fkbp5	0.017088	2.91797	0.027792	2.62042	0.014408	4.13733	0.044948	2.88144	0.365028	1.02089
Oxct1	0.034549	2.48776	0.004666	3.7343	0.257819	1.31832	0.403698	0.932869	0.524911	-0.695717
Flot1	0.012691	3.10156	0.030311	2.56752	0.062156	2.5673	0.088395	2.24231	0.64	0.505175
Lman1	0.02432	2.70184	0.049817	2.2644	0.133135	1.88095	0.145578	1.80389	0.847032	-0.205752
Nae1	0.041823	2.37125	0.006783	3.49437	0.008385	4.84243	0.017593	3.89653	0.097754	2.15207
Ilf2	0.004826	3.71259	0.028404	2.60713	0.026762	3.42075	0.076288	2.3764	0.091896	2.20736
Adpgk	0.023802	2.71499	0.015493	2.97828	0.152925	1.76163	0.326288	1.11771	0.719605	-0.385333
Ctsg	0.00425	3.79501	0.038054	2.42886	0.012442	4.32052	0.009751	4.63766	0.34528	1.06902
Mmp3	0.020348	2.81086	0.006813	3.49163	0.005684	5.40229	0.002384	6.84495	0.133629	1.87775
Lcn2	0.001203	4.64926	0.015225	2.98903	0.01486	4.09944	0.089839	2.22771	0.567274	0.622615
Ndrg1	0.014875	3.00335	0.000525	5.25408	0.006616	5.17776	0.028235	3.36265	0.301245	1.18603
Rae1	0.010833	3.1999	0.007868	3.40044	0.794259	0.278743	0.526742	0.692472	0.428946	-0.879186
Mbnl1	0.008826	3.32806	0.020768	2.79838	0.010454	4.5454	0.0439	2.90493	0.128475	1.91183
Prtn3	0.000285	5.72438	0.000132	6.35765	0.042938	2.92711	0.227886	1.42276	0.368364	-1.01298
Bmp1	0.03032	2.56734	0.008057	3.38545	0.343707	1.07296	0.43455	0.867626	0.807545	-0.260213
Etfdh	0.014414	3.02281	0.014403	3.02325	0.320396	-1.13334	0.590456	-0.584183	0.158878	-1.72895
Elane	0.000826	4.91891	0.003287	3.96345	0.069337	2.46474	0.18327	1.60728	0.848929	-0.203156
Gtpbp4	0.024763	2.69082	0.033265	2.51083	0.643198	0.500205	0.207204	1.50325	0.282732	-1.24004
Itgal	0.043363	2.34918	0.013931	3.04382	0.202953	1.52079	0.104785	2.09039	0.876796	-0.165205
Pon3	0.021339	2.78176	0.046152	2.31112	0.041286	2.96652	0.099818	2.13347	0.686539	0.434199
Cmtr1	0.032589	2.52334	0.020457	2.80759	0.049995	2.77653	0.07124	2.43959	0.373901	1
Hsd17b11	0.038931	2.41497	0.028037	2.61506	0.146748	1.79701	0.284829	1.23376	0.937137	-0.08394
Itgb5	0.000637	5.10888	0.01739	2.9072	0.076201	2.37745	0.429656	0.877715	0.439285	-0.857954
Il16	0.007589	3.42322	0.015616	2.97339	0.064233	2.53629	0.159656	1.72477	0.759979	0.327121
Mlec	0.020348	2.81087	0.033212	2.5118	0.05666	2.65543	0.034706	3.14422	0.252787	1.33501
Msra	0.020455	2.80766	0.013622	3.05771	0.199996	1.53322	0.215847	1.46867	0.839355	-0.216275
Gmfg	0.009812	3.26169	0.015647	2.97216	0.288321	1.2234	0.932897	-0.08962	0.342741	-1.07539
Tra2a	0.02331	2.72775	0.017545	2.90176	0.036967	3.07901	0.017711	3.88866	0.017669	3.89143
Anp32e;A	0.043321	2.34978	0.014421	3.02251	0.036	3.10633	0.041505	2.9612	0.123365	1.94711
RtcA;Rtca	0.01223	3.12448	0.015202	2.98997	0.070874	2.44437	0.017011	3.93644	0.640562	0.5043
Pglyrp1	0.000199	6.01542	0.02665	2.646	0.002986	6.44288	0.099953	2.13227	0.895796	-0.139502
Stfa2;Stfa2l1	0.000741	4.99759	0.006095	3.56255	0.017924	3.87457	0.156933	1.73948	0.657244	0.478547
Skap2	0.042857	2.35634	0.006266	3.54486	0.438018	0.860534	0.589273	0.58612	0.472108	-0.7931
Ncbp1	0.023099	2.7333	0.029256	2.58912	0.04609	2.85654	0.058014	2.63282	1	0
Strn3	0.019811	2.82724	0.023369	2.72621	0.209065	1.49568	0.412239	0.914403	0.782167	-0.29571
Gm5483;2010005H15Rik	0.001486	4.50122	0.033704	2.50285	0.001367	7.93211	0.226601	1.42754	0.9785	-0.028671
Hspg2	0.015291	2.98636	0.006522	3.51931	0.042157	2.9455	0.14902	1.78381	0.233764	-1.40122
Dock8	0.040576	2.38972	0.005864	3.58725	0.444761	0.846871	0.17748	1.63456	0.373901	-1
Brox	0.038074	2.42854	0.001343	4.57229	0.004707	5.69165	0.004647	5.71169	0.197634	1.54329
Tmed4	0.033039	2.51499	0.025303	2.67767	0.103246	2.10349	0.00943	4.68257	0.184701	1.60068
Slfn1	0.040661	2.38844	0.000212	5.96352	0.448823	-0.838723	0.725848	-0.376234	0.373901	-1
Eif4a2	0.033468	2.50714	0.034103	2.49567	0.243493	1.36672	0.350362	1.05641	0.641682	0.502558
Rab8b	0.013303	3.07238	0.03949	2.40627	0.91412	-0.114821	0.881799	-0.158424	0.36217	-1.02771
Rassf2	0.039444	2.40698	0.010302	3.23124	0.068906	2.47055	0.042626	2.9344	0.178478	1.6298
Rab27a	0.026034	2.66029	0.03947	2.40658	0.045726	2.86439	0.548153	0.65512	0.455698	-0.825061
Shoc2	0.010207	3.23704	0.034221	2.49357	0.004021	5.94286	0.020239	3.7333	0.021715	3.65293
C5ar1	0.003577	3.9078	0.003987	3.8367	0.352582	1.05095	0.693335	0.424058	0.189042	-1.58097
Commd9	0.046157	2.31105	0.035231	2.47585	0.08325	2.2966	0.145655	1.80344	0.588842	-0.586827
Sptan1	0.01284	3.09428	0.005418	3.63799	0.107713	2.06604	0.104109	2.09612	0.977092	0.03055
