# Supplementary material for: Nondestructive protein sampling with electroporation facilitates profiling of spatial differential protein expression in breast tumors in vivo
Source: Sci Rep. 2022 Sep 23;12:15835. doi: 10.1038/s41598-022-19984-x (PMC9508265; doi:10.1038/s41598-022-19984-x)
Supplement: Supplementary file 5 — Supplementary Information 5. [file 41598_2022_19984_MOESM5_ESM.xlsx]

## Sheet: Sheet1
Gene names	LFQ intensity Mouse1_normal e-Biopsy	LFQ Mouse1_tumorperepheria_2 e-Biopsy	LFQ Mouse1_tumor_perepheria_1 e-Biopsy	Average LFQ Mouse 1 Peripheral e-Biopsy	LFQ Mouse1_tumor_middle_1 e-Biopsy	LFQ intensity Mouse1_tumor_middle_2 e-Biopsy	Average LFQ Mouse 1 Middle e-Biopsy	LFQ intensity Mouse1_tumor_center_1 e-Biopsy	LFQ intensity Mouse1_tumor_center_2 e-Biopsy	Average LFQ Mouse 1 Center e-Biopsy	LFQ intensity mouse2_control normal e-Biopsy	LFQ intensity mouse2_tumor perepherial_1 e-Biopsy	LFQ intensity mouse2_tumor perepherial_2 e-Biopsy	Average LFQ Mouse 2 Peripheral e-Biopsy	LFQ intensity mouse2_tumor perepherial Lysis	LFQ intensity Mouse2_tumor_middle_1 e-biopsy	LFQ intensity Mouse2_tumor_middle_2 e-biopsy	Average LFQ intensity Mouse2_tumor_middle e-biopsy	LFQ intensity Mouse2_tumor_middle Lyisis	LFQ intensity mouse2_Tumor center_1 e-biopsy	LFQ intensity mouse2_Tumor center_2 e-biopsy	Avergae LFQ intensity Mouse 2 Center e-biopsy	LFQ intensity mouse2_Tumor center Lysis	LFQ intensity mouse3_control normal e-Biopsy	LFQ intensity mouse3_tumor peripherial_1 e-Biopsy	LFQ intensity Mouse3_tumor__perepheria_2 e-Biopsy	Avergae LFQ intensity Mouse 3 Peripheral e-biopsy	LFQ intensity Mouse3_tumor__perepheria_ Lysis	LFQ intensity mouse3_tumor middle_1 e-Biopsy	LFQ intensity Mouse3_tumor_middle_2 e-Biopsy	Average LFQ intensity Mouse 3 Tumor Middel e-Biopsy	LFQ intensity Mouse3_tumor_middle Lysis	LFQ intensity mouse3_ tumor center_1 e-Biopsy	LFQ intensity Mouse3_tumor_center_2 e-Biopsy	Average LFQ intensity Mouse 3 Tumor Center e-Biopsy	LFQ intensity Mouse3_tumor_center_Lysis	LFQ intensity Mouse4_normal e-biopsy	LFQ intensity Mouse4_tumor_perepheria_1 e-Biopsy	LFQ intensity Mouse4_tumor_perepheria_2 e-Biopsy	Average LFQ intensity Mouse 4 tumor Peripheral e-Biopsy	LFQ intensity Mouse4_tumor_perepheria Lysis	LFQ intensity Mouse4_tumor_middle_1	LFQ intensity Mouse4_tumor_middle_2	Average LFQ intensity Mouse 4 Middle e-Biopsy	LFQ intensity Mouse4_tumor_middle_Lysis	LFQ intensity Mouse4_tumor_center_1 e-Biopsy	LFQ intensity Mouse4_tumor_center_2 e-Biopsy	Average LFQ Intensity Mouse 4 Center e-Biopsy	LFQ intensity Mouse4_tumor_center_Lysis
Genes	C	P	P	Avg1P	M	M	Avg1M	CE	CE	Avg1CE	C	P	P	Avg2P	PL	M	M	Avg2M	ML	CE	CE	Avg2CE	CEL	C	P	P	Avg3P	PL	M	M	Avg3M	ML	CE	CE	Avg3CE	CEL	C	P	P	Avg4P	PL	M	M	Avg4M	ML	CE	CE	Avg4CE	CEL
Ahnak	6622500000	9941400000	6831500000	8386450000	4602100000	7950400000	6276250000	3869000000	9530900000	6699950000	416140000	5164200000	8765300000	6964750000	10474000000	4913700000	6598000000	5755850000	14047000000	2253100000	5420100000	3836600000	18524000000	4459900000	4266400000	5696800000	4981600000	14045000000	3391700000	6025100000	4708400000	14502000000	3845400000	3475300000	3660350000	7999100000	9659800000	10350000000	24340000000	17345000000	17069000000	6820700000	11981000000	9400850000	15483000000	4094600000	14897000000	9495800000	16472000000
Plec	3143900000	3964600000	1976700000	2970650000	4113100000	3160600000	3636850000	5658600000	2553200000	4105900000	385630000	3672800000	1096400000	2384600000	9424500000	5515500000	5813100000	5664300000	7174100000	11474000000	5473600000	8473800000	6437900000	2831300000	5930300000	262240000	3096270000	8948500000	8441200000	7072600000	7756900000	11556000000	5227200000	2002800000	3615000000	8570200000	286330000	3481800000	309600000	1895700000	4189100000	8744600000	4677900000	6711250000	6197900000	7708700000	529040000	4118870000	7737800000
Dync1h1	1943900000	4588900000	2222100000	3405500000	4908000000	2829400000	3868700000	2343200000	1992200000	2167700000	163750000	5753200000	9730200000	7741700000	2266500000	8936500000	5592400000	7264450000	2710500000	5863600000	4574100000	5218850000	2111600000	45398000	5032500000	67242000	2549871000	3074800000	6146800000	4514800000	5330800000	2985600000	5228700000	1482500000	3355600000	2156800000	41782000	2388300000	142610000	1265455000	1113800000	4523400000	4226800000	4375100000	1502400000	3344500000	179420000	1761960000	2182600000
Myh9	16075000000	23322000000	12735000000	18028500000	27498000000	16006000000	21752000000	21344000000	15334000000	18339000000	1149700000	23970000000	36093000000	30031500000	23584000000	51354000000	32641000000	41997500000	17838000000	36359000000	25579000000	30969000000	16201000000	294230000	25182000000	5114600000	15148300000	17610000000	34169000000	27508000000	30838500000	22731000000	27401000000	14057000000	20729000000	19225000000	3980800000	12566000000	9965300000	11265650000	12098000000	25386000000	21372000000	23379000000	14680000000	27750000000	9287400000	18518700000	15433000000
Myh4	2768900000	94461000	16554000	55507500	20907000	1400100000	710503500	885860000	5526600000	3206230000	58033000	415980000	19360000	217670000	36472000	1416000	113910000	57663000	169320000	47154000	36849000	42001500	13587000000	10600000000	19234000	60611000	39922500	18811000000	404130000	1543800000	973965000	8645000000	42184000	12407000	27295500	2020600000	183250000	11328000000	545810000	5936905000	8971900	3442800000	1200300000	2321550000	1679900000	86820000	1320100000	703460000	4952100000
Tln1	4932300000	9673300000	4611200000	7142250000	10431000000	5541600000	7986300000	10374000000	4995900000	7684950000	458070000	9327800000	11951000000	10639400000	4983700000	16486000000	10001000000	13243500000	4692500000	13432000000	9465300000	11448650000	4715700000	57395000	9624000000	719490000	5171745000	5908500000	14914000000	9594700000	12254350000	5766000000	13120000000	5654900000	9387450000	4561900000	1201500000	5233000000	2224100000	3728550000	2430700000	10065000000	9466700000	9765850000	3128400000	10228000000	1769800000	5998900000	4254500000
Sptan1	995770000	1405700000	370230000	887965000	1657300000	819920000	1238610000	1459200000	792530000	1125865000	122220000	1266000000	1282600000	1274300000	2415300000	3103500000	2868600000	2986050000	2862100000	2245600000	1585700000	1915650000	3226100000	5961900	1606300000	217850000	912075000	2850200000	3217700000	1925600000	2571650000	3211700000	2283800000	425460000	1354630000	2156300000	95369000	1144400000	198710000	671555000	2257500000	2706100000	1214700000	1960400000	2401000000	3146300000	136980000	1641640000	2412500000
Flna	6612300000	6167700000	4360000000	5263850000	8376800000	6193500000	7285150000	14353000000	5807700000	10080350000	370240000	6828100000	6109200000	6468650000	11759000000	9961600000	9927800000	9944700000	11173000000	16214000000	10051000000	13132500000	10979000000	1452800000	10134000000	1467000000	5800500000	10040000000	12365000000	10084000000	11224500000	11993000000	11626000000	6401900000	9013950000	9642000000	2340700000	4541000000	2880000000	3710500000	6017600000	12264000000	7363100000	9813550000	7410400000	13113000000	3180600000	8146800000	8386800000
Col6a3	69718000	149700000	4725800	77212900	9799900	12737000	11268450	16436000	37792000	27114000	9801400	4889100	27776000	16332550	9354900000	42979000	215250000	129114500	6611500000	46614000	43896000	45255000	8361800000	215960	190880000	2360600	96620300	7243600000	12666000	132980000	72823000	4418400000	10930000	2320500	6625250	7670800000	2661000	1033500000	9669000	521584500	9274200000	1906800000	8687600	957743800	7788100000	459000000	4337900	231668950	6271800000
C3	16794000000	8271100000	6647400000	7459250000	8399600000	11673000000	10036300000	16887000000	15567000000	16227000000	4188000000	7664900000	4014000000	5839450000	11215000000	4912600000	10640000000	7776300000	4361900000	16259000000	14741000000	15500000000	6171700000	239050000	12295000000	15118000000	13706500000	7614900000	8630200000	6663500000	7646850000	7472500000	10680000000	8022400000	9351200000	17877000000	32819000000	21832000000	3971200000	12901600000	5077400000	6458100000	4692000000	5575050000	6965900000	17378000000	5957300000	11667650000	7134500000
Fn1	9700100000	5030500000	4426400000	4728450000	11900000000	7087500000	9493750000	24331000000	7329000000	15830000000	670910000	7060500000	6458600000	6759550000	27138000000	11993000000	8791700000	10392350000	22378000000	24832000000	15509000000	20170500000	14716000000	167560000	9493600000	1811900000	5652750000	16468000000	16860000000	12135000000	14497500000	20379000000	10847000000	6036300000	8441650000	27735000000	7696300000	6819500000	4187900000	5503700000	11897000000	20301000000	7516400000	13908700000	9143400000	20538000000	4399500000	12468750000	9895600000
Col12a1	648710000	499740000	14186000	256963000	283560000	101410000	192485000	1236100000	77669000	656884500	18532000	13508000	565240000	289374000	8162500000	488320000	661230000	574775000	5484200000	2497900000	1198800000	1848350000	3179400000	32473000	762470000	16649000	389559500	4697500000	2066000000	1030300000	1548150000	3307200000	529350000	77228000	303289000	5316100000	52336000	12324000	46250000	29287000	1439400000	2736700000	99056000	1417878000	1949200000	1992200000	41416000	1016808000	1605400000
Fasn	2108300000	7571900000	3570200000	5571050000	3428000000	2114400000	2771200000	1568200000	1831300000	1699750000	153790000	4062400000	6412400000	5237400000	2152700000	4895100000	3657300000	4276200000	2590200000	2470900000	3062400000	2766650000	3478500000	37307000	3728200000	150990000	1939595000	3294800000	3015800000	3064500000	3040150000	2508100000	3683300000	1636400000	2659850000	1612000000	1012700000	2693300000	293050000	1493175000	2075100000	2787700000	3021800000	2904750000	1460800000	2722500000	117450000	1419975000	2357000000
Sptbn1	1682900000	1159600000	312100000	735850000	2385200000	1113800000	1749500000	5020000000	952370000	2986185000	1693800000	1267800000	816910000	1042355000	1976400000	3517000000	2983000000	3250000000	1824800000	2761500000	1354600000	2058050000	2141600000	4396700000	1653400000	2610000000	2131700000	1937700000	3070200000	2561400000	2815800000	2205700000	2049700000	2126500000	2088100000	1675000000	6444700000	1156700000	903580000	1030140000	1776600000	2461700000	1722000000	2091850000	2962500000	3357400000	3719000000	3538200000	3328200000
Hspg2	839300000	517480000	181950000	349715000	677650000	647020000	662335000	717320000	853980000	785650000	0	94085000	297270000	195677500	2949500000	1010700000	715800000	863250000	3455700000	2774500000	1037000000	1905750000	3097900000	8444300	694060000	119630000	406845000	2387900000	1630300000	930120000	1280210000	3309500000	581360000	190330000	385845000	3405000000	169220000	320710000	208640000	264675000	1300300000	3060500000	504540000	1782520000	1436900000	2017100000	231130000	1124115000	1396400000
Flnb	509690000	672750000	317130000	494940000	945360000	666940000	806150000	961600000	462680000	712140000	0	673890000	697540000	685715000	2485900000	1403100000	1281300000	1342200000	2732400000	1670100000	828690000	1249395000	2240800000	13150000	845540000	734650000	790095000	2193200000	1704300000	1211900000	1458100000	2788400000	968560000	327450000	648005000	1968300000	267960000	342360000	126150000	234255000	974180000	1573100000	774110000	1173605000	1272700000	1148900000	151490000	650195000	1685300000
Iqgap1	2315200000	2740100000	1527100000	2133600000	3877200000	1982600000	2929900000	3829600000	1613100000	2721350000	34660000	3480400000	3911200000	3695800000	2889400000	7058100000	4763600000	5910850000	2147600000	5162100000	3807200000	4484650000	2165800000	13364000	3634100000	90643000	1862371500	3140700000	5651000000	4470100000	5060550000	2657500000	4128000000	2225500000	3176750000	2816100000	94932000	1664700000	228670000	946685000	1468100000	4110900000	3044900000	3577900000	1714300000	4044800000	452810000	2248805000	2615000000
Cltc	3173400000	4013600000	2079500000	3046550000	4435600000	2690100000	3562850000	2736200000	1963200000	2349700000	342090000	5437500000	7041600000	6239550000	3393500000	8010400000	6349800000	7180100000	3486700000	7699100000	5029200000	6364150000	3082600000	35373000	4658500000	366490000	2512495000	4700600000	7168400000	5135800000	6152100000	4605500000	4454600000	2467600000	3461100000	3550200000	177560000	2370000000	405420000	1387710000	2217300000	5569900000	3492700000	4531300000	2164300000	4239300000	918360000	2578830000	3693300000
Dsp	6327100000	3149000000	3827800000	3488400000	7159300000	3085800000	5122550000	9255800000	1511000000	5383400000	15747000000	2848400000	614240000	1731320000	94244000	854030000	334760000	594395000	74882000	1536500000	1401700000	1469100000	1136200000	12333000000	2286400000	22351000000	12318700000	1479100000	1863200000	15106000000	8484600000	85862000	2497200000	13930000000	8213600000	111680000	9647300000	3223500000	3388300000	3305900000	63019000	2092800000	6312700000	4202750000	1457700000	1356400000	9111600000	5234000000	2523100000
Spta1	139810000	1351800000	1103500000	1227650000	14583000000	2283800000	8433400000	1176300000	4893100000	3034700000	0	16547000	13482000	15014500	276080000	299620000	585140000	442380000	16789000	1566600000	1310600000	1438600000	91805000	2310500	22684000	52802000	37743000	132370000	220910000	286060000	253485000	118080000	620540000	32790000	326665000	288360000	52069000	10959000	6675000	8817000	140710000	638270000	17875000	328072500	68903000	2723700000	9311200	1366505600	214030000
Myh10	614690000	941640000	307780000	624710000	1474300000	1076700000	1275500000	520460000	683910000	602185000	0	1710500000	2495400000	2102950000	1818800000	3981400000	1743100000	2862250000	1599700000	1610100000	1764500000	1687300000	1134700000	0	1004000000	40605000	522302500	1125300000	1793300000	1267400000	1530350000	1577100000	1304300000	312670000	808485000	1365800000	121130000	658040000	264050000	461045000	1082800000	1363000000	1232500000	1297750000	1325200000	1287900000	144120000	716010000	1067200000
Eif3a	491180000	2143000000	1039100000	1591050000	1882100000	867790000	1374945000	932220000	697710000	814965000	248660000	2019800000	3487300000	2753550000	1159900000	5738100000	2441300000	4089700000	1478500000	2255900000	1639100000	1947500000	1461800000	12700000	1957600000	82768000	1020184000	1588900000	2497300000	1526600000	2011950000	1404600000	1879700000	585550000	1232625000	1078700000	43534000	792450000	51425000	421937500	1308700000	1554200000	1423900000	1489050000	1048700000	1388900000	88549000	738724500	1252300000
Sptb	375500000	1301700000	608260000	954980000	13673000000	1778900000	7725950000	663870000	3679000000	2171435000	0	55981000	9576100	32778550	159180000	275280000	427760000	351520000	13067000	1042000000	767940000	904970000	51157000	85847000	89338000	7960200	48649100	95843000	309070000	282400000	295735000	75274000	655220000	10498000	332859000	241130000	132900000	11291000	33456000	22373500	188870000	422570000	32137000	227353500	158880000	1689000000	27579000	858289500	182770000
Rnf213	13098000	238580000	5627100	122103550	195270000	47149000	121209500	11600000	16916000	14258000	11768000	413030000	1003100000	708065000	88540000	2140300000	604060000	1372180000	296700000	693490000	147260000	420375000	60977000	8079000	91936000	0	45968000	553410000	551250000	153500000	352375000	599570000	183030000	7801100	95415550	145740000	3055900	9186800	0	4593400	3641900	252980000	155940000	204460000	2901600	99545000	5608700	52576850	68869000
Tpr	469990000	395550000	184910000	290230000	435010000	299800000	367405000	268540000	168910000	218725000	22639000	632440000	420970000	526705000	1291900000	514240000	1575400000	1044820000	1848000000	1567100000	704140000	1135620000	1817100000	0	225790000	39158000	132474000	1196600000	1346500000	703700000	1025100000	1881800000	373960000	66052000	220006000	887510000	24974000	401930000	212820000	307375000	1077700000	1057400000	515680000	786540000	1330100000	858830000	98831000	478830500	1207600000
Myof	147730000	390060000	105090000	247575000	515890000	177230000	346560000	294330000	76519000	185424500	20113000	272850000	227290000	250070000	1403100000	626200000	575340000	600770000	1763100000	1022200000	421280000	721740000	1418400000	0	275690000	13237000	144463500	2094800000	317790000	630870000	474330000	2101700000	341000000	112490000	226745000	1538500000	0	192060000	11018000	101539000	999800000	1183500000	379530000	781515000	1019800000	442710000	9491100	226100550	1945700000
	708580000000	78679000000	102250000000	90464500000	167390000000	168670000000	168030000000	297720000000	111040000000	204380000000	733120000000	83106000000	37039000000	60072500000	934370000	24168000000	15365000000	19766500000	897680000	30871000000	55832000000	43351500000	1066400000	792810000000	78649000000	587110000000	332879500000	1738500000	91471000000	281990000000	186730500000	1304200000	119490000000	370400000000	244945000000	1591300000	466590000000	90282000000	187910000000	139096000000	1704200000	93983000000	169130000000	131556500000	889000000	42913000000	322450000000	182681500000	8700600000
Alb	358740000000	177240000000	152700000000	164970000000	154040000000	277420000000	215730000000	276730000000	394230000000	335480000000	151960000000	155130000000	66294000000	110712000000	168790000000	70292000000	146940000000	108616000000	123690000000	131910000000	201010000000	166460000000	138940000000	19743000000	195680000000	598640000000	397160000000	151160000000	133880000000	112510000000	123195000000	139230000000	174050000000	183550000000	178800000000	175850000000	651170000000	403240000000	151820000000	277530000000	136020000000	93583000000	84957000000	89270000000	152330000000	239060000000	175760000000	207410000000	133300000000
Rrbp1	1304500000	1781400000	1454600000	1618000000	1220800000	1559800000	1390300000	842790000	2113300000	1478045000	110660000	1022900000	1822100000	1422500000	2517800000	1346800000	1373600000	1360200000	2827300000	1304800000	1424900000	1364850000	3888400000	9123200	836220000	1159100000	997660000	2417700000	1389300000	1170100000	1279700000	2391600000	947830000	504830000	726330000	1396700000	1000000000	1770400000	4373500000	3071950000	3328800000	1310200000	2692500000	2001350000	2282700000	1086700000	2325700000	1706200000	1957900000
Msn	15059000000	28730000000	16646000000	22688000000	25686000000	19657000000	22671500000	20572000000	20868000000	20720000000	5928400000	26507000000	38739000000	32623000000	24156000000	41474000000	28362000000	34918000000	21321000000	21657000000	26857000000	24257000000	21625000000	160110000	25434000000	8495600000	16964800000	18183000000	31274000000	23422000000	27348000000	17719000000	29376000000	15244000000	22310000000	20337000000	5599500000	18253000000	12906000000	15579500000	21789000000	24680000000	27574000000	26127000000	25788000000	27694000000	9488000000	18591000000	19663000000
Gm20425	43568000000	19754000000	22633000000	21193500000	15532000000	36529000000	26030500000	31646000000	55713000000	43679500000	14118000000	15963000000	7495400000	11729200000	47299000000	6998600000	18398000000	12698300000	27799000000	12427000000	21409000000	16918000000	38518000000	4346600000	16880000000	63828000000	40354000000	43453000000	14451000000	12768000000	13609500000	41964000000	17434000000	20647000000	19040500000	72388000000	97943000000	48943000000	17900000000	33421500000	27518000000	9550200000	10791000000	10170600000	28581000000	32355000000	23659000000	28007000000	30022000000
Eprs	818860000	1532500000	755070000	1143785000	1535900000	859690000	1197795000	1012600000	599410000	806005000	43408000	1361600000	2385600000	1873600000	914310000	2820000000	1600500000	2210250000	1009400000	1339000000	1351400000	1345200000	1017700000	21879000	1459800000	50922000	755361000	1102700000	1756600000	1291400000	1524000000	1074300000	1596000000	689850000	1142925000	796740000	70311000	762190000	157870000	460030000	518950000	1195200000	1252900000	1224050000	510400000	1159100000	32683000	595891500	840470000
Numa1	124370000	258570000	25566000	142068000	243780000	169770000	206775000	132950000	195480000	164215000	16558000	408210000	342280000	375245000	1074400000	810130000	635770000	722950000	1374900000	967170000	107460000	537315000	1108300000	11240000	63470000	251530000	157500000	1255200000	542210000	391730000	466970000	2274200000	238890000	17138000	128014000	588390000	31152000	210340000	165020000	187680000	206430000	1379600000	714250000	1046925000	356160000	476650000	58312000	267481000	1181700000
Lmna	10305000000	10177000000	10432000000	10304500000	11721000000	15836000000	13778500000	11654000000	17904000000	14779000000	1253200000	9580300000	6570500000	8075400000	21112000000	11774000000	13752000000	12763000000	27256000000	19412000000	17263000000	18337500000	21425000000	130250000	12351000000	5808100000	9079550000	19527000000	17419000000	18708000000	18063500000	26193000000	13778000000	9826700000	11802350000	18606000000	5396900000	13204000000	14493000000	13848500000	11969000000	24237000000	22156000000	23196500000	14929000000	20478000000	11682000000	16080000000	18549000000
Vim	24219000000	30370000000	28185000000	29277500000	27455000000	40535000000	33995000000	28335000000	46254000000	37294500000	6337200000	23114000000	17446000000	20280000000	58410000000	22051000000	23771000000	22911000000	64854000000	29050000000	30126000000	29588000000	81968000000	9073400000	23199000000	18241000000	20720000000	45900000000	28834000000	29939000000	29386500000	56687000000	23471000000	18789000000	21130000000	47812000000	14352000000	34987000000	36560000000	35773500000	78018000000	43596000000	33114000000	38355000000	67533000000	37399000000	22477000000	29938000000	67413000000
Pzp	20869000000	11529000000	10696000000	11112500000	11767000000	15845000000	13806000000	13549000000	21499000000	17524000000	4797700000	7482400000	3726200000	5604300000	11016000000	4392100000	12031000000	8211550000	4497700000	10059000000	14162000000	12110500000	7367300000	110590000	13193000000	29187000000	21190000000	9199900000	9844300000	6769100000	8306700000	9673000000	10489000000	12319000000	11404000000	20700000000	16549000000	33969000000	6241100000	20105050000	6840300000	4233500000	4451500000	4342500000	7321400000	14697000000	6622400000	10659700000	7750700000
Vcl	2175700000	1794700000	1410300000	1602500000	1747500000	1934800000	1841150000	3490800000	2413400000	2952100000	270540000	2039100000	2792600000	2415850000	2202000000	2493200000	3181300000	2837250000	1596800000	2423200000	2346300000	2384750000	1936700000	119160000	2398500000	967130000	1682815000	1930200000	2387500000	2203700000	2295600000	1913600000	2816100000	2105400000	2460750000	2315200000	1341900000	1661500000	1681000000	1671250000	2257500000	2257600000	2361300000	2309450000	2155700000	3099400000	1537500000	2318450000	1967800000
Tnc	171420000	956880000	112370000	534625000	47931000	33389000	40660000	304860000	58612000	181736000	0	26303000	309450000	167876500	5436600000	277390000	330050000	303720000	5070900000	579030000	351300000	465165000	4582200000	6712600	52056000	5993100	29024550	4138500000	413190000	266290000	339740000	3262600000	11105000	68669000	39887000	3591200000	15941000	32882000	40581000	36731500	1297500000	694710000	40566000	367638000	972530000	964480000	10400000	487440000	1207000000
Lrp1	267140000	169870000	16506000	93188000	244790000	113610000	179200000	118780000	129590000	124185000	0	257550000	290000000	273775000	886100000	420850000	438940000	429895000	1029000000	514450000	301240000	407845000	1229400000	0	123710000	39659000	81684500	1024500000	149260000	345800000	247530000	1584900000	107960000	37982000	72971000	945430000	33435000	365150000	31729000	198439500	849410000	655790000	145540000	400665000	496320000	389070000	26575000	207822500	528390000
	614020000000	141360000000	223060000000	182210000000	286620000000	193180000000	239900000000	451820000000	155570000000	303695000000	1017700000000	135080000000	47702000000	91391000000	883940000	38477000000	22663000000	30570000000	899620000	81321000000	89365000000	85343000000	1732300000	804470000000	129000000000	1051800000000	590400000000	3376400000	116350000000	562630000000	339490000000	2143100000	183800000000	669890000000	426845000000	3608800000	677910000000	145470000000	306180000000	225825000000	3208000000	112750000000	259180000000	185965000000	1160000000	80814000000	608110000000	344462000000	21064000000
Hsp90ab1	11571000000	28980000000	16102000000	22541000000	23655000000	13832000000	18743500000	13097000000	11706000000	12401500000	3779700000	24087000000	41539000000	32813000000	17245000000	43083000000	24426000000	33754500000	19445000000	21214000000	19491000000	20352500000	22422000000	334380000	24212000000	3885500000	14048750000	18762000000	26684000000	19024000000	22854000000	18724000000	24808000000	12657000000	18732500000	16477000000	3056000000	13266000000	4779800000	9022900000	19256000000	16887000000	21204000000	19045500000	17895000000	16848000000	4492600000	10670300000	16657000000
Vcp	6106300000	8167400000	5093500000	6630450000	10338000000	5892300000	8115150000	6167600000	6405700000	6286650000	1415800000	8114300000	11534000000	9824150000	7342100000	10730000000	10794000000	10762000000	7252900000	7244700000	6702000000	6973350000	6785300000	116640000	9587400000	2261100000	5924250000	5616500000	9781300000	8507000000	9144150000	6378900000	9469600000	5663300000	7566450000	6068200000	4017100000	4771100000	5348500000	5059800000	6620800000	7485600000	6665400000	7075500000	6527000000	7894100000	4703700000	6298900000	6310700000
Actn4;Ac	2435300000	2387100000	1415500000	1901300000	3385400000	2312000000	2848700000	4227300000	1767000000	2997150000	427810000	3077000000	2642200000	2859600000	4730400000	4889500000	4659100000	4774300000	4497500000	5792800000	3724300000	4758550000	4329900000	24892000	4076200000	464360000	2270280000	4300200000	7662900000	3837000000	5749950000	4612000000	4114300000	2628300000	3371300000	4622900000	1370600000	1717700000	938810000	1328255000	4216700000	5101900000	2896000000	3998950000	4163100000	5491900000	1165900000	3328900000	4743900000
Igf2r	118190000	105720000	27573000	66646500	188200000	103860000	146030000	126300000	59179000	92739500	0	91080000	347560000	219320000	1254700000	468770000	307570000	388170000	3056800000	252920000	211260000	232090000	2320000000	32968000	136010000	47003000	91506500	2325500000	169310000	190940000	180125000	2249400000	76576000	55312000	65944000	2021800000	9633900	69918000	33645000	51781500	1922100000	721700000	167410000	444555000	2750400000	139340000	10802000	75071000	1826800000
Hsp90b1	3677900000	5096000000	3605200000	4350600000	4781000000	3978700000	4379850000	4358700000	3789600000	4074150000	384050000	4862600000	5232800000	5047700000	9520700000	5671000000	6740800000	6205900000	10466000000	7578700000	6721800000	7150250000	11016000000	0	5649700000	1105800000	3377750000	6824900000	6801200000	6050100000	6425650000	9262500000	5781700000	3346000000	4563850000	8595900000	908610000	3480500000	2568800000	3024650000	8074400000	6518300000	4262400000	5390350000	8208400000	5206500000	1824500000	3515500000	7032600000
Eef2	7832100000	13339000000	8290600000	10814800000	8672500000	7936700000	8304600000	8249100000	6838400000	7543750000	3595100000	11955000000	16420000000	14187500000	10788000000	15540000000	14250000000	14895000000	11464000000	9803900000	9118500000	9461200000	11669000000	102920000	10795000000	4114100000	7454550000	13793000000	12165000000	10890000000	11527500000	12369000000	11142000000	6925400000	9033700000	11901000000	4322000000	6676700000	4201200000	5438950000	10257000000	10808000000	7327700000	9067850000	11094000000	8888600000	4041200000	6464900000	12255000000
Fbn1	0	0	0	0	0	0	0	0	3874300	1937150	0	20981000	15000000	17990500	47500000	2634300	7223300	4928800	61030000	0	3570600	1785300	3092000000	5257500	19500000	0	9750000	1608000000	19671000	6199400	12935200	1020800000	0	0	0	413370000	0	7067300	1568600	4317950	765150000	232890000	0	116445000	125040000	2152800	0	1076400	263000000
Vars	1022000000	2619700000	1216300000	1918000000	2000000000	1135200000	1567600000	1256600000	980880000	1118740000	0	2536800000	3864100000	3200450000	1303200000	2491000000	2049800000	2270400000	1394100000	2740000000	1931900000	2335950000	1238600000	20351000	2552200000	47008000	1299604000	1688100000	2544200000	2046400000	2295300000	1646200000	2781200000	1068700000	1924950000	1233200000	143600000	1384300000	184470000	784385000	1080700000	2125700000	1738400000	1932050000	1349800000	1528400000	161170000	844785000	1714100000
Krt81	314370000	17033000000	252340000000	134686500000	5009100	10264000	7636550	170760000	81683000	126221500	115930000	1086600	0	543300	6718200	648980000	817160	324898580	7068900	1253200	7400000000	3700626600	193210000	7795800	12642000	2753500000	1383071000	3586000000	10157000	6527200	8342100	39010000	826030000	2307000000	1566515000	8906300	134260000	6970300000	55538000	3512919000	33210000	7955200000	461750000	4208475000	376440000	2375800000	134240000	1255020000	1469000000
	677510000000	134680000000	185810000000	160245000000	321470000000	270980000000	296225000000	472840000000	175200000000	324020000000	754980000000	125340000000	56794000000	91067000000	737350000	43218000000	26438000000	34828000000	851030000	50380000000	80726000000	65553000000	1478300000	889780000000	108810000000	923770000000	516290000000	3755200000	125870000000	405580000000	265725000000	2263800000	142640000000	639570000000	391105000000	2064900000	499430000000	163240000000	267630000000	215435000000	2665700000	140790000000	308630000000	224710000000	1315000000	88874000000	588420000000	338647000000	10038000000
Snrnp200	10574000	70606000	0	35303000	77950000	24979000	51464500	56034000	17897000	36965500	0	89194000	163240000	126217000	405920000	466350000	372830000	419590000	590910000	639470000	103430000	371450000	254210000	0	15270000	9248100	12259050	596270000	449420000	132990000	291205000	830980000	21212000	27564000	24388000	476980000	8180200	61537000	17571000	39554000	169170000	778860000	32254000	405557000	256950000	275990000	37791000	156890500	496160000
Uggt1	239060000	237200000	72911000	155055500	447800000	225230000	336515000	155000000	162630000	158815000	259770000	675600000	352500000	514050000	1163800000	467340000	805460000	636400000	1168500000	1143400000	708990000	926195000	803170000	11617000	413360000	0	206680000	1144500000	932040000	597530000	764785000	1179200000	464770000	135180000	299975000	1772200000	42206000	175040000	22640000	98840000	1004800000	955770000	275920000	615845000	1182400000	597660000	57691000	327675500	1334900000
Prpf8	60868000	122300000	8395200	65347600	128730000	44435000	86582500	32358000	29839000	31098500	0	207310000	172760000	190035000	431080000	462550000	377770000	420160000	488140000	794340000	122130000	458235000	261270000	23472000	40800000	0	20400000	657430000	385040000	204180000	294610000	868170000	21509000	18252000	19880500	419280000	0	26458000	0	13229000	199970000	584950000	139130000	362040000	223690000	217410000	8151800	112780900	399750000
	210250000000	56052000000	97665000000	76858500000	111370000000	75004000000	93187000000	127930000000	54932000000	91431000000	474760000000	59079000000	14411000000	36745000000	161270000	14738000000	7328100000	11033050000	119590000	30613000000	32007000000	31310000000	602450000	310470000000	44284000000	395010000000	219647000000	1207900000	37436000000	299310000000	168373000000	794350000	66887000000	275570000000	171228500000	1730000000	210380000000	54100000000	131550000000	92825000000	1736500000	37951000000	101370000000	69660500000	142440000	23683000000	274830000000	149256500000	12925000000
Anxa6	1887600000	2983300000	1825800000	2404550000	2001600000	1665300000	1833450000	1191300000	1305500000	1248400000	413000000	2892600000	4404000000	3648300000	2840100000	4580300000	3339700000	3960000000	2498400000	2388600000	2868800000	2628700000	2674200000	11877000	2385800000	237220000	1311510000	2567400000	2184900000	2032600000	2108750000	2989500000	2537800000	1383700000	1960750000	2365600000	275520000	2037300000	1120400000	1578850000	2314400000	2290100000	2188100000	2239100000	1893500000	2054200000	863250000	1458725000	2274100000
Mug1	6571100000	2838000000	2391400000	2614700000	2866400000	3218800000	3042600000	5351800000	5274100000	5312950000	575420000	2077100000	998080000	1537590000	2849300000	1320800000	2990400000	2155600000	1105800000	3429900000	4605200000	4017550000	1862500000	25822000	3905700000	5978800000	4942250000	2535900000	3025800000	2275100000	2650450000	2463000000	2881800000	2806300000	2844050000	5306500000	5036500000	7403700000	1137600000	4270650000	1451000000	1318100000	1033000000	1175550000	1737800000	4392200000	1578100000	2985150000	1753000000
Flnc	135170000	141720000	32242000	86981000	188580000	77881000	133230500	120650000	34299000	77474500	0	113650000	192770000	153210000	407710000	633620000	335740000	484680000	616700000	488350000	183610000	335980000	818680000	0	221530000	20260000	120895000	619310000	526370000	276570000	401470000	618010000	150010000	37978000	93994000	378430000	35851000	81795000	16975000	49385000	108750000	329690000	122970000	226330000	161150000	199060000	10918000	104989000	258820000
Ltf	1752200000	856000000	1460700000	1158350000	1750400000	3554900000	2652650000	7219000000	4695500000	5957250000	1094900000	1502200000	414430000	958315000	11240000000	939000000	1832800000	1385900000	3483400000	3923900000	4410000000	4166950000	2274600000	0	2149200000	2121200000	2135200000	3570300000	1871400000	3561700000	2716550000	7186200000	3548400000	3954400000	3751400000	12552000000	6565200000	1373700000	710700000	1042200000	2941600000	2171800000	2735500000	2453650000	5471800000	6087800000	3107600000	4597700000	4624800000
Hspa5	10508000000	11811000000	9656200000	10733600000	12917000000	13583000000	13250000000	17387000000	14455000000	15921000000	3985500000	13323000000	10914000000	12118500000	32600000000	11593000000	15793000000	13693000000	33389000000	16661000000	18043000000	17352000000	30520000000	945120000	14410000000	6418900000	10414450000	18188000000	17593000000	15323000000	16458000000	27020000000	15932000000	11072000000	13502000000	28941000000	7872000000	9868000000	11074000000	10471000000	23413000000	18749000000	14011000000	16380000000	24852000000	16899000000	8596700000	12747850000	19543000000
Cad	111390000	656550000	179170000	417860000	378610000	126360000	252485000	77168000	96529000	86848500	28202000	565060000	1064000000	814530000	104820000	1254000000	567700000	910850000	206030000	469830000	318000000	393915000	155440000	7755300	289940000	0	144970000	273170000	493500000	346760000	420130000	306570000	331620000	14791000	173205500	41262000	0	177600000	0	88800000	3134900	418880000	280220000	349550000	5732000	173380000	41350000	107365000	101470000
Cp	3630400000	1932800000	1443600000	1688200000	2498700000	2964300000	2731500000	4306900000	4105000000	4205950000	604390000	2186200000	1334900000	1760550000	3761600000	1494400000	2592200000	2043300000	2821900000	2658400000	3597800000	3128100000	1978300000	8346300	3340200000	2902000000	3121100000	2050800000	2428500000	2172000000	2300250000	3620900000	2535900000	2094000000	2314950000	5296100000	4320600000	3666500000	1506700000	2586600000	1674000000	2117600000	1339800000	1728700000	2258800000	3690700000	2102500000	2896600000	1657600000
Hspa4	1536100000	2634900000	1715100000	2175000000	3111100000	1959100000	2535100000	2291200000	1934200000	2112700000	421650000	2497100000	3447500000	2972300000	2106400000	3212400000	2444400000	2828400000	2593900000	1829300000	2292900000	2061100000	2605000000	650260000	2371600000	668000000	1519800000	2539400000	2440200000	2128600000	2284400000	2379700000	2781700000	1514400000	2148050000	1773400000	571510000	1642500000	1301000000	1471750000	1412500000	2367700000	2406900000	2387300000	1632800000	2142300000	913630000	1527965000	1952200000
Pkm	26094000000	24563000000	18639000000	21601000000	25321000000	32649000000	28985000000	32021000000	33907000000	32964000000	15690000000	29329000000	30819000000	30074000000	23103000000	19396000000	34813000000	27104500000	18100000000	20559000000	24069000000	22314000000	19072000000	10725000000	24423000000	14721000000	19572000000	23353000000	25400000000	24721000000	25060500000	20771000000	35729000000	23891000000	29810000000	25472000000	26475000000	23454000000	18714000000	21084000000	15558000000	27978000000	25813000000	26895500000	17750000000	28842000000	28289000000	28565500000	20034000000
Stip1	1132100000	1929400000	1493600000	1711500000	1619300000	1782200000	1700750000	1173500000	1869700000	1521600000	137970000	1792900000	2327600000	2060250000	2193500000	2545700000	1829200000	2187450000	2601400000	1323800000	1347700000	1335750000	2591900000	73393000	1020100000	431430000	725765000	2175200000	1683600000	1351700000	1517650000	2284400000	1573000000	818370000	1195685000	1598700000	631690000	1178600000	1540600000	1359600000	2259600000	1329200000	1489400000	1409300000	1913700000	1647600000	870210000	1258905000	1945000000
Ncl	3617600000	4767500000	3574800000	4171150000	4561400000	3909500000	4235450000	3245600000	3562300000	3403950000	137640000	3339800000	2941100000	3140450000	8981600000	6178300000	4816100000	5497200000	10132000000	5720300000	3534200000	4627250000	10079000000	4944400	3015600000	645870000	1830735000	7171500000	5037400000	4434300000	4735850000	9570600000	3136300000	2377900000	2757100000	6952800000	892750000	3222400000	2394700000	2808550000	8225000000	8883700000	4611300000	6747500000	6931100000	4229600000	1646900000	2938250000	6732200000
Myh1	16777000	3675400	15547000	9611200	5622900	116710000	61166450	9938300	429500000	219719150	0	6219600	4170100	5194850	26394000	8366400	7336300	7851350	48238000	24759000	6152400	15455700	5655600000	15322000	11012000	3339400	7175700	3403500000	6762300	5190400	5976350	622810000	18556000	9337800	13946900	89295000	26622000	206640000	26202000	116421000	3312200	67170000	124800000	95985000	578890000	21479000	71849000	46664000	1956700000
Lcp1	3564500000	2899700000	2510400000	2705050000	3315500000	4397900000	3856700000	6098100000	4276200000	5187150000	1568400000	4243000000	4354700000	4298850000	4648200000	3867300000	5299300000	4583300000	3726200000	4560300000	5153500000	4856900000	4082100000	59010000	5008100000	2737600000	3872850000	4439500000	4961900000	4019100000	4490500000	4756700000	5666900000	3937200000	4802050000	6171600000	3248600000	2710200000	2709400000	2709800000	4056500000	4124400000	3317000000	3720700000	4361700000	6929900000	3248100000	5089000000	4204800000
	103620000000	19203000000	22839000000	21021000000	34231000000	20678000000	27454500000	62365000000	16169000000	39267000000	123800000000	17907000000	5611000000	11759000000	518810000	4891100000	2936700000	3913900000	372240000	7404000000	8074600000	7739300000	724600000	100670000000	14218000000	132730000000	73474000000	2530000000	11302000000	75253000000	43277500000	516040000	21298000000	89535000000	55416500000	904370000	92816000000	19934000000	27320000000	23627000000	534270000	15749000000	40887000000	28318000000	252310000	8592700000	86798000000	47695350000	1682000000
Krt8	3236800000	5180400000	4845000000	5012700000	2808500000	6889000000	4848750000	5598200000	7016900000	6307550000	414380000	2763700000	1927000000	2345350000	14317000000	1911500000	2477300000	2194400000	19345000000	3685500000	4609400000	4147450000	19181000000	395290000	3630600000	2127600000	2879100000	12235000000	3746300000	6330200000	5038250000	15386000000	3779700000	3845300000	3812500000	14951000000	3346900000	4324000000	7277500000	5800750000	18898000000	8072800000	6966800000	7519800000	16780000000	5765400000	3845300000	4805350000	15740000000
Lmnb1	1343100000	1214800000	912870000	1063835000	1520300000	1653300000	1586800000	1637500000	1777800000	1707650000	22101000	1393600000	933320000	1163460000	2452800000	1490000000	1960500000	1725250000	3153700000	3865700000	2187300000	3026500000	2859000000	150720000	1640200000	310540000	975370000	2458400000	1821600000	2066000000	1943800000	3421600000	1394400000	759600000	1077000000	1855400000	210560000	1432200000	1191900000	1312050000	713100000	2770400000	1851700000	2311050000	814200000	2502900000	678650000	1590775000	1332600000
Cand1	683380000	939350000	508030000	723690000	1094200000	761100000	927650000	879710000	668030000	773870000	40863000	1120000000	1833400000	1476700000	729760000	1362000000	1612400000	1487200000	717190000	1170500000	933410000	1051955000	614320000	0	1219100000	170700000	694900000	971190000	1119700000	1083700000	1101700000	964880000	1312900000	306900000	809900000	911700000	159060000	652850000	41112000	346981000	598740000	1158200000	1095300000	1126750000	690860000	1115500000	285730000	700615000	883480000
Copa	388520000	1114100000	334050000	724075000	1271300000	572040000	921670000	804570000	408150000	606360000	25931000	1326800000	1534700000	1430750000	647840000	1992800000	1261900000	1627350000	608750000	1163000000	897150000	1030075000	521950000	29909000	1092500000	29530000	561015000	710790000	1229700000	1188100000	1208900000	841370000	1465900000	284660000	875280000	539810000	34164000	489250000	60180000	274715000	377400000	1148100000	1229300000	1188700000	404570000	865090000	102820000	483955000	605960000
Hspa8	13259000000	25443000000	15323000000	20383000000	20046000000	17533000000	18789500000	16273000000	18159000000	17216000000	6756600000	22081000000	30085000000	26083000000	22719000000	23918000000	20311000000	22114500000	25836000000	17887000000	19135000000	18511000000	27437000000	1909400000	20732000000	8829200000	14780600000	19848000000	17241000000	18181000000	17711000000	22225000000	23881000000	13391000000	18636000000	20247000000	10211000000	13468000000	12308000000	12888000000	26522000000	18493000000	16615000000	17554000000	22353000000	16596000000	9334200000	12965100000	22180000000
	65739000000	17318000000	26906000000	22112000000	21650000000	14631000000	18140500000	33457000000	11407000000	22432000000	129100000000	16857000000	5308000000	11082500000	1166800000	4985000000	2557200000	3771100000	851420000	6431600000	7958800000	7195200000	730680000	85972000000	15187000000	106970000000	61078500000	1755000000	8197500000	47435000000	27816250000	760430000	17829000000	69748000000	43788500000	1038400000	64048000000	18324000000	18819000000	18571500000	458540000	9106700000	26734000000	17920350000	697760000	5693900000	77190000000	41441950000	1755500000
Pdia3	5218400000	5882500000	5144000000	5513250000	5492500000	6795400000	6143950000	5412300000	5423300000	5417800000	382200000	5027200000	4482700000	4754950000	13179000000	5561600000	7096400000	6329000000	14301000000	5922700000	6054500000	5988600000	12333000000	19000000	5199700000	2016300000	3608000000	9629400000	6653100000	6139300000	6396200000	12156000000	5356400000	3637800000	4497100000	11696000000	1590900000	5082700000	4882700000	4982700000	12369000000	6897800000	6872400000	6885100000	12093000000	7384000000	3262200000	5323100000	9819500000
Uba1	1560300000	2890900000	1812400000	2351650000	4374500000	2121700000	3248100000	3261400000	2128300000	2694850000	531480000	3486200000	4051500000	3768850000	1715800000	3909800000	2990300000	3450050000	2017700000	3647100000	3265100000	3456100000	1941500000	401130000	3506800000	375770000	1941285000	2336000000	3320700000	3174500000	3247600000	2127900000	4871100000	2240700000	3555900000	1624900000	687020000	1926300000	689680000	1307990000	813950000	3134400000	3541900000	3338150000	1084800000	2177100000	839820000	1508460000	1681400000
Mrc1	3089600	19197000	0	9598500	8590900	2236700	5413800	3009200	1259000	2134100	5001600	61699000	47586000	54642500	927930000	20549000	110140000	65344500	898510000	4134300	4032400	4083350	2770900000	7767000	4296100	0	2148050	1045100000	6446200	1643300	4044750	1002400000	2033800	14089000	8061400	1027900000	0	78678000	2169000	40423500	1871100000	46910000	6301100	26605550	828490000	9298200	1334600	5316400	1418400000
Hdlbp	269930000	561380000	305050000	433215000	522100000	407340000	464720000	289550000	382510000	336030000	0	617960000	861230000	739595000	576400000	1355600000	747000000	1051300000	808520000	731190000	606810000	669000000	853460000	120280000	479850000	8154500	244002250	737010000	593320000	477980000	535650000	699680000	476340000	103630000	289985000	343810000	0	348830000	186900000	267865000	271710000	527960000	547580000	537770000	228690000	394710000	55887000	225298500	451590000
Pdia4	1297000000	1338400000	923770000	1131085000	1413400000	1406700000	1410050000	1526400000	1226500000	1376450000	99229000	1387000000	1137900000	1262450000	3587100000	1325000000	1810500000	1567750000	3952500000	1780900000	1270700000	1525800000	3593900000	0	1433500000	290780000	862140000	2209400000	2258800000	1667900000	1963350000	3488900000	1523700000	816580000	1170140000	3226600000	265340000	1093200000	763530000	928365000	3279700000	2000400000	1534300000	1767350000	2940200000	1883700000	490220000	1186960000	2552900000
Dhx9	375310000	483230000	117360000	300295000	505970000	348480000	427225000	599410000	99517000	349463500	43279000	804880000	452150000	628515000	1134000000	1029800000	973750000	1001775000	1377300000	2043600000	909160000	1476380000	979850000	0	525530000	4315000	264922500	1192000000	1284700000	1046000000	1165350000	1672300000	290300000	279220000	284760000	1113100000	18796000	346400000	13429000	179914500	812950000	1688400000	421570000	1054985000	882680000	830090000	44145000	437117500	1274100000
Map1b	110880000	330510000	81429000	205969500	511450000	217720000	364585000	32124000	112670000	72397000	0	498370000	933820000	716095000	268180000	801550000	479160000	640355000	526280000	265130000	94797000	179963500	540200000	0	432210000	0	216105000	350900000	466920000	239250000	353085000	510820000	451360000	17367000	234363500	159090000	209310000	94307000	188340000	141323500	336920000	335000000	325920000	330460000	320310000	324570000	16841000	170705500	222290000
Hspd1	2196000000	2733200000	2452200000	2592700000	2039000000	3588400000	2813700000	3261600000	3876200000	3568900000	572560000	2728500000	1898700000	2313600000	6123800000	1354400000	1542500000	1448450000	5804600000	3704200000	3845400000	3774800000	4590300000	102620000	3238800000	1091200000	2165000000	4459000000	2190000000	3377900000	2783950000	4336000000	3664900000	2227100000	2946000000	5431700000	2035800000	2352400000	3220900000	2786650000	5644700000	4086700000	3018000000	3552350000	5114900000	2900200000	2336700000	2618450000	5063200000
Kif5b	361980000	1314800000	644050000	979425000	1110000000	609920000	859960000	518800000	584220000	551510000	59389000	983180000	1652200000	1317690000	535650000	2315900000	1137100000	1726500000	651590000	1034400000	994790000	1014595000	796900000	71913000	992870000	76961000	534915500	673540000	1155400000	982280000	1068840000	529470000	1098300000	457660000	777980000	420390000	37745000	705230000	281790000	493510000	315190000	980890000	1299800000	1140345000	309960000	807200000	93562000	450381000	489070000
Hnrnpm	1320800000	1698300000	966600000	1332450000	1464900000	1603900000	1534400000	1519900000	1695500000	1607700000	87960000	1154300000	918360000	1036330000	3206400000	1380900000	1491300000	1436100000	4149000000	2523800000	1598000000	2060900000	3590800000	28296000	1170900000	387660000	779280000	3696500000	1731800000	2296700000	2014250000	4639900000	1060800000	780860000	920830000	2635900000	563150000	1286200000	1426900000	1356550000	2415100000	2867200000	1962900000	2415050000	2929900000	1366000000	854690000	1110345000	2930800000
	27385000000	14197000000	19946000000	17071500000	18158000000	16090000000	17124000000	28842000000	13269000000	21055500000	74403000000	5631400000	1753900000	3692650000	0	1520400000	1122600000	1321500000	6791900	3569400000	3644900000	3607150000	38832000	42973000000	7389400000	62118000000	34753700000	178140000	4634400000	107590000000	56112200000	58680000	12703000000	72143000000	42423000000	89985000	59323000000	12870000000	18148000000	15509000000	117010000	7501700000	30163000000	18832350000	25881000	2673900000	29107000000	15890450000	6204800000
P4hb	3380100000	3939200000	2940000000	3439600000	3671000000	3809600000	3740300000	4252900000	3865800000	4059350000	512880000	4667700000	3864300000	4266000000	8450900000	3835800000	5921100000	4878450000	9717400000	4114000000	4373800000	4243900000	9457000000	15048000	4330000000	1172500000	2751250000	6524200000	4316500000	4032200000	4174350000	7869200000	4255400000	3055000000	3655200000	7813700000	1774100000	3558500000	2762500000	3160500000	8602200000	5731300000	3788600000	4759950000	8995800000	5513900000	2449000000	3981450000	7070700000
Glg1	21447000	23197000	0	11598500	12907000	32597000	22752000	0	69240000	34620000	27696000	46653000	34284000	40468500	628390000	17910000	38737000	28323500	928990000	61554000	51916000	56735000	1139900000	0	11784000	0	5892000	652530000	22418000	46424000	34421000	1326600000	0	14364000	7182000	1051700000	0	42622000	0	21311000	1005100000	110760000	20365000	65562500	1359700000	24077000	0	12038500	1047900000
Itgb4	26223000	94052000	3190600	48621300	61582000	16106000	38844000	42898000	21584000	32241000	0	6616900	30899000	18757950	592430000	70860000	96542000	83701000	951490000	213930000	17978000	115954000	638510000	0	86351000	0	43175500	781120000	62076000	205070000	133573000	880120000	94329000	19522000	56925500	618810000	0	41774000	23207000	32490500	214130000	441610000	23721000	232665500	279250000	75059000	31738000	53398500	558650000
Gcn1	71700000	84193000	40189000	62191000	116530000	77292000	96911000	125280000	61548000	93414000	0	199260000	613740000	406500000	94276000	815400000	321810000	568605000	149650000	630760000	122240000	376500000	127510000	0	48692000	111440000	80066000	264510000	319120000	157650000	238385000	158690000	35935000	10051000	22993000	79565000	0	69295000	0	34647500	69923000	239570000	89439000	164504500	34517000	190130000	0	95065000	65036000
C4b	579510000	282610000	53025000	167817500	254340000	345180000	299760000	674580000	365740000	520160000	134720000	139510000	74106000	106808000	600770000	252210000	546740000	399475000	186940000	529460000	368570000	449015000	332890000	0	378430000	125030000	251730000	305440000	588160000	175620000	381890000	415800000	315130000	99169000	207149500	1071600000	799190000	836260000	15315000	425787500	239950000	289350000	94750000	192050000	240000000	1013100000	56859000	534979500	201170000
Plg	2069100000	550930000	594500000	572715000	1312100000	1258600000	1285350000	2702500000	1370700000	2036600000	33246000	735490000	231910000	483700000	2007000000	818830000	1171100000	994965000	952290000	2532900000	2029900000	2281400000	946520000	6132000	1331500000	917470000	1124485000	1609600000	1459100000	1318800000	1388950000	2160300000	1246500000	880040000	1063270000	3780700000	2852400000	1804300000	336220000	1070260000	616340000	1165000000	440230000	802615000	934180000	2031900000	586000000	1308950000	1198700000
Ganab	938100000	885640000	657580000	771610000	1052900000	1076700000	1064800000	893860000	981660000	937760000	42389000	1175700000	828430000	1002065000	2281300000	883940000	1242800000	1063370000	2015600000	1241400000	1322600000	1282000000	1920200000	0	1129000000	24947000	576973500	1743400000	1276900000	1217800000	1247350000	2136800000	1069000000	565830000	817415000	2504400000	82060000	842410000	441360000	641885000	2394100000	1768000000	771660000	1269830000	2093400000	1574800000	145070000	859935000	2013500000
Plcg2	125750000	475710000	184340000	330025000	556690000	344240000	450465000	318340000	239640000	278990000	6258500	991290000	1394900000	1193095000	433760000	1805900000	929740000	1367820000	585640000	882540000	1213300000	1047920000	309990000	7518900	881560000	39313000	460436500	700090000	1149200000	715220000	932210000	748610000	969370000	258840000	614105000	536330000	111530000	259190000	12712000	135951000	107470000	503840000	461620000	482730000	277140000	555860000	17078000	286469000	470950000
Hnrnpu	1926400000	1964500000	1304400000	1634450000	2115200000	1802900000	1959050000	2205800000	1416800000	1811300000	110860000	2153800000	1875400000	2014600000	3663200000	3210100000	2730200000	2970150000	5196400000	5090700000	3233700000	4162200000	4568800000	0	1993200000	89544000	1041372000	4511500000	2585200000	2933300000	2759250000	5398000000	2146100000	1282600000	1714350000	2669800000	429350000	1663300000	1220300000	1441800000	2156900000	4272100000	2432100000	3352100000	1966000000	2192400000	824950000	1508675000	3224000000
Smc3	18851000	68617000	0	34308500	8444600	10438000	9441300	14395000	62358000	38376500	0	72421000	80947000	76684000	589480000	583210000	366730000	474970000	824020000	294220000	56744000	175482000	504150000	15527000	31227000	426560000	228893500	485540000	233690000	93063000	163376500	949930000	11204000	0	5602000	666530000	195810000	34405000	45695000	40050000	573550000	449290000	22446000	235868000	533040000	224390000	66960000	145675000	724960000
Pygm	947620000	5395800000	142050000	2768925000	320650000	267070000	293860000	386790000	289550000	338170000	84267000	340250000	339520000	339885000	202640000	521890000	1080400000	801145000	127140000	801430000	491210000	646320000	392780000	1501000000	446650000	87237000	266943500	902490000	532100000	432140000	482120000	247740000	345980000	266300000	306140000	283090000	827910000	2729900000	403820000	1566860000	128660000	744860000	483680000	614270000	204150000	925540000	630780000	778160000	242460000
Ank1	38531000	514380000	251550000	382965000	7117300000	717360000	3917330000	311130000	1437100000	874115000	0	13731000	4681400	9206200	90180000	53628000	85262000	69445000	5015700	442220000	326130000	384175000	17213000	0	7286600	0	3643300	47895000	15640000	60186000	37913000	13168000	89646000	3614000	46630000	88388000	26641000	0	0	0	51952000	67949000	16320000	42134500	69099000	274120000	3014400	138567200	90074000
Acly	446120000	1570500000	614070000	1092285000	1418300000	1065600000	1241950000	832240000	870860000	851550000	30216000	1577500000	2270000000	1923750000	1048500000	1477900000	1269600000	1373750000	1081900000	1785900000	1511800000	1648850000	1171100000	4993300	1444500000	40304000	742402000	1186800000	1527600000	1112900000	1320250000	1034000000	1492400000	517360000	1004880000	868900000	237700000	720660000	112300000	416480000	810210000	1189200000	1125900000	1157550000	880740000	1231900000	40109000	636004500	993350000
Mybbp1a	158570000	284120000	24744000	154432000	126070000	129250000	127660000	50670000	28851000	39760500	0	226100000	93608000	159854000	844860000	495630000	511360000	503495000	1072000000	1156900000	393920000	775410000	843390000	0	108380000	0	54190000	1291300000	317780000	370200000	343990000	1248600000	119170000	20345000	69757500	821260000	0	96319000	0	48159500	615180000	928920000	160480000	544700000	458460000	340790000	10551000	175670500	886070000
Pdcd6ip	481980000	1113800000	602620000	858210000	1118400000	839990000	979195000	985920000	614330000	800125000	17936000	1290500000	1487000000	1388750000	935450000	1344400000	1160000000	1252200000	891160000	1217100000	1140000000	1178550000	900180000	33899000	1257900000	43758000	650829000	1064000000	1219600000	968290000	1093945000	930910000	1360200000	506020000	933110000	861790000	55246000	652760000	94785000	373772500	549010000	1268300000	992530000	1130415000	618650000	1038800000	120760000	579780000	802000000
Col14a1	24103000	20733000	34267000	27500000	1461600	0	730800	6503400	3620400	5061900	17436000	19497000	4033800	11765400	235910000	2735900	175400000	89067950	80769000	0	0	0	2376200000	0	24388000	32485000	28436500	1159100000	2329300	5115100	3722200	472270000	3739000	24185000	13962000	132760000	16272000	291520000	1443800	146481900	1770000000	32897000	26089000	29493000	255140000	8462100	0	4231050	55522000
Cfh	1487100000	474850000	429500000	452175000	617270000	653990000	635630000	1718300000	762460000	1240380000	126430000	707420000	185440000	446430000	1376900000	487680000	851250000	669465000	517870000	1346900000	1241000000	1293950000	1015200000	0	894910000	795780000	845345000	834930000	905740000	446580000	676160000	1270500000	917690000	624290000	770990000	2142100000	1108700000	2018200000	217300000	1117750000	484120000	511180000	332970000	422075000	586940000	1474500000	216100000	845300000	624010000
Lamb1	52746000	117570000	39373000	78471500	119480000	35854000	77667000	116750000	61192000	88971000	0	72193000	95478000	83835500	886630000	259000000	174080000	216540000	867620000	220280000	101500000	160890000	909840000	0	121420000	0	60710000	724070000	139100000	215760000	177430000	773100000	63769000	7961900	35865450	860060000	0	73480000	10387000	41933500	560940000	326800000	83975000	205387500	454590000	259750000	0	129875000	494970000
Tkt	7560900000	5100700000	4379600000	4740150000	4936900000	8114400000	6525650000	8152200000	8749500000	8450850000	4285500000	10042000000	9358500000	9700250000	8261400000	5054500000	11563000000	8308750000	5903300000	8697800000	9286300000	8992050000	5609800000	107890000	9614100000	4202500000	6908300000	6103300000	8729600000	8273800000	8501700000	5686900000	11430000000	6060200000	8745100000	9191200000	7498300000	5782400000	5352600000	5567500000	6428400000	7351400000	6207100000	6779250000	8356200000	9654100000	7560000000	8607050000	6889600000
Tpm2	5895700000	5293600000	4624700000	4959150000	6062500000	5030900000	5546700000	2032500000	5994900000	4013700000	2154700000	3154000000	3461000000	3307500000	5106200000	3289400000	4218400000	3753900000	3224100000	4800300000	5376200000	5088250000	10186000000	2369000000	4327700000	5054200000	4690950000	5692400000	4715400000	4791200000	4753300000	9921500000	3099400000	2920000000	3009700000	2779200000	4297000000	17987000000	8611600000	13299300000	4996100000	3632400000	4674000000	4153200000	5248800000	5115400000	5876900000	5496150000	4879400000
Col7a1	530440000	198310000	24639000	111474500	46423000	60942000	53682500	36748000	137770000	87259000	33904000	29785000	380810000	205297500	1991700000	56725000	221050000	138887500	1729700000	5924300	28668000	17296150	470220000	16653000	17727000	79384000	48555500	588390000	88126000	164250000	126188000	843910000	30254000	54780000	42517000	1227500000	199750000	338750000	821830000	580290000	401510000	1150200000	89322000	619761000	659700000	152170000	290870000	221520000	436470000
Snd1	350730000	507630000	116990000	312310000	667570000	432230000	549900000	370860000	449050000	409955000	0	859230000	947180000	903205000	1185200000	1463600000	878410000	1171005000	1087600000	1169700000	843450000	1006575000	1032600000	6399600	736370000	0	368185000	1132300000	1041700000	747070000	894385000	1266900000	621270000	187510000	404390000	901910000	70445000	199400000	71351000	135375500	492480000	914370000	555110000	734740000	772120000	536210000	8385400	272297700	883540000
Ezr	2331800000	4680500000	2940300000	3810400000	3845900000	2865500000	3355700000	2428700000	3238400000	2833550000	190870000	4837700000	7150400000	5994050000	2980400000	7746300000	5085800000	6416050000	3078300000	3760200000	4366900000	4063550000	3089800000	0	3831900000	754130000	2293015000	2721700000	5248800000	3275000000	4261900000	2497200000	4650800000	2443300000	3547050000	2587700000	1021400000	2675300000	2364100000	2519700000	3188300000	3881600000	4595000000	4238300000	3916100000	4352000000	1318700000	2835350000	3379500000
Cct8	2962200000	3975100000	2738600000	3356850000	3865300000	3283800000	3574550000	4193200000	2768800000	3481000000	1054700000	5362600000	6324500000	5843550000	4053300000	5875800000	5156200000	5516000000	3033200000	4678600000	4511200000	4594900000	2590000000	85252000	4758800000	546990000	2652895000	4029000000	4643900000	3899500000	4271700000	3654300000	5424700000	2680100000	4052400000	3637500000	1625700000	2859600000	2001000000	2430300000	3828400000	4857400000	3531600000	4194500000	4077400000	4141100000	1493200000	2817150000	3931800000
Eif4g1	158150000	678550000	232160000	455355000	577100000	260380000	418740000	136740000	108780000	122760000	0	649520000	1171900000	910710000	278950000	1834400000	654720000	1244560000	366330000	582310000	376720000	479515000	431590000	0	487880000	0	243940000	556860000	585090000	437680000	511385000	460510000	499210000	71173000	285191500	204990000	27431000	146210000	18741000	82475500	216380000	369490000	382240000	375865000	206340000	349110000	22820000	185965000	327720000
Krt1	165440000	1963100000	213170000	1088135000	377490000	490220000	433855000	558280000	131850000	345065000	519030000	334860000	26762000	180811000	2847000	650680000	854450000	752565000	8297700	87897000	140690000	114293500	286380000	2821600	1007400000	101210000	554305000	535560000	190720000	473540000	332130000	100010000	194420000	1334700000	764560000	26039000	460350000	1369900000	384470000	877185000	1396700	171040000	428640000	299840000	24366000	83770000	666180000	374975000	111080000
Mpo	1781900000	712610000	924260000	818435000	2181000000	2979900000	2580450000	7533100000	4281700000	5907400000	697280000	1412400000	391030000	901715000	5942500000	776750000	1557700000	1167225000	1514500000	3099000000	3699700000	3399350000	841730000	77579000	2726200000	1941000000	2333600000	1512900000	1911200000	3077700000	2494450000	3123200000	4137600000	3842000000	3989800000	6948900000	4061000000	1337500000	800850000	1069175000	787870000	2475000000	2707000000	2591000000	2921000000	7184500000	2976000000	5080250000	2051600000
Gsn	3771200000	3088300000	2609900000	2849100000	3297500000	3538900000	3418200000	5340900000	3855600000	4598250000	1616500000	4833300000	3859600000	4346450000	5766000000	3706400000	4466200000	4086300000	4770500000	3936500000	5607000000	4771750000	4342200000	29400000	6104600000	1888900000	3996750000	3876800000	4433500000	3182100000	3807800000	4335500000	6045100000	2938200000	4491650000	5742700000	5312300000	4176200000	1906900000	3041550000	3167100000	3970100000	3706100000	3838100000	3856700000	4155500000	1725900000	2940700000	3973400000
Hspa9	925690000	1132600000	893670000	1013135000	831010000	1262500000	1046755000	1472400000	1279400000	1375900000	0	1150200000	967730000	1058965000	2345200000	777890000	983400000	880645000	2924700000	2984900000	2182500000	2583700000	2851800000	43679000	1277200000	180090000	728645000	1842300000	1221700000	1559100000	1390400000	2450800000	1455200000	761480000	1108340000	1830000000	520160000	1025500000	1255000000	1140250000	2016900000	2199400000	1134700000	1667050000	1536100000	1411700000	699840000	1055770000	1759700000
Cct2	2290800000	3508800000	1953500000	2731150000	2871000000	2563700000	2717350000	3036400000	2157400000	2596900000	432610000	3891900000	4652600000	4272250000	2740000000	4102500000	3974700000	4038600000	2460700000	2526300000	3043400000	2784850000	2353100000	31396000	2910900000	409370000	1660135000	2628300000	3679000000	2778200000	3228600000	2096400000	3559400000	2011500000	2785450000	2294400000	617890000	2126400000	1453200000	1789800000	2738400000	3195900000	3259900000	3227900000	2944900000	2918400000	1039100000	1978750000	2672400000
	3210700000	5581200000	4955300000	5268250000	3288700000	7048500000	5168600000	6114700000	7157000000	6635850000	564410000	4493600000	2328600000	3411100000	17540000000	2313300000	2965900000	2639600000	22253000000	5220000000	5362500000	5291250000	18713000000	0	4816200000	2177200000	3496700000	14135000000	4570300000	6211900000	5391100000	15968000000	4939300000	4078300000	4508800000	15779000000	3392300000	5492700000	7893200000	6692950000	22913000000	9098800000	7026700000	8062750000	25208000000	7695100000	3812600000	5753850000	18041000000
Anxa1	12777000000	6754100000	6826500000	6790300000	10614000000	11232000000	10923000000	18611000000	12098000000	15354500000	4188500000	11943000000	7082000000	9512500000	14255000000	9825800000	15975000000	12900400000	8425100000	27224000000	19737000000	23480500000	6885000000	151490000	15378000000	5013400000	10195700000	9506900000	15521000000	17126000000	16323500000	11438000000	18803000000	12292000000	15547500000	15158000000	4469800000	8671200000	5814800000	7243000000	6684400000	16091000000	10468000000	13279500000	13087000000	20826000000	7471400000	14148700000	11085000000
G6pdx	1772700000	1465000000	1115500000	1290250000	1813300000	1755100000	1784200000	2920100000	1531200000	2225650000	83578000	2159100000	1233400000	1696250000	1631600000	2156600000	3271100000	2713850000	887610000	5144700000	3333500000	4239100000	979590000	25217000	2557400000	417100000	1487250000	1082900000	3158200000	2518300000	2838250000	1231600000	3731600000	2063900000	2897750000	1765700000	764290000	1193700000	466540000	830120000	744580000	2227100000	1461800000	1844450000	1292300000	3758300000	794160000	2276230000	1086600000
Atp5f1a;Atp5a1	2779400000	2497000000	2525800000	2511400000	1931600000	3337300000	2634450000	3100800000	3462300000	3281550000	673600000	2351900000	1461500000	1906700000	6090000000	1264800000	1313900000	1289350000	4742600000	2427500000	2834700000	2631100000	4011100000	8569300	3058700000	1714400000	2386550000	4445300000	1368600000	4038300000	2703450000	3625400000	2433000000	2822900000	2627950000	6371000000	3020800000	3223600000	3250700000	3237150000	6783800000	4394900000	2897200000	3646050000	6684700000	2918100000	2479900000	2699000000	6232200000
Ddx5	777560000	1096500000	783720000	940110000	1003400000	1013900000	1008650000	986600000	815440000	901020000	789970000	893150000	866250000	879700000	1588800000	1304600000	1022100000	1163350000	3173800000	1372300000	1043500000	1207900000	2679000000	62895000	1062800000	69777000	566288500	2546400000	1007600000	1053600000	1030600000	2384700000	974720000	497270000	735995000	1418300000	217250000	956590000	1186200000	1071395000	1332200000	1724300000	1326600000	1525450000	1417400000	794970000	443050000	619010000	2003500000
Actn1	1748900000	1432600000	775640000	1104120000	2405100000	1685800000	2045450000	2407700000	1408500000	1908100000	220800000	1929500000	1669100000	1799300000	2618300000	3534200000	3764600000	3649400000	2275900000	3975500000	2910200000	3442850000	1973600000	18903000	2722700000	68718000	1395709000	2209800000	5831200000	3052000000	4441600000	2527800000	3466300000	1229700000	2348000000	2398100000	363370000	748660000	350500000	549580000	1477700000	3561500000	1702500000	2632000000	2094600000	3881700000	560440000	2221070000	2447000000
Ckap4	515510000	679120000	244210000	461665000	787410000	621130000	704270000	1151200000	391920000	771560000	0	569530000	287830000	428680000	2414800000	1020500000	994730000	1007615000	1749100000	1557600000	1132800000	1345200000	1486400000	5576800	771590000	70941000	421265500	1656200000	900360000	1124500000	1012430000	2043200000	548590000	128580000	338585000	1796600000	27928000	361890000	25260000	193575000	3700100000	1194800000	469400000	832100000	3674400000	1223300000	69343000	646321500	2057500000
Psmd2	833450000	1342300000	512010000	927155000	1357600000	778330000	1067965000	989760000	629190000	809475000	0	1780900000	2312300000	2046600000	802720000	1648300000	1558200000	1603250000	717980000	1687100000	1326900000	1507000000	766480000	0	1276600000	109310000	692955000	828730000	1507600000	1130200000	1318900000	902410000	1351100000	563620000	957360000	891960000	254750000	646130000	304200000	475165000	763890000	1228100000	952580000	1090340000	707090000	961510000	223290000	592400000	889090000
Mvp	710460000	1125800000	303060000	714430000	1153600000	772740000	963170000	817270000	507530000	662400000	68701000	1272400000	1327100000	1299750000	1156700000	898660000	1577200000	1237930000	957340000	960050000	1119800000	1039925000	875590000	299770000	1203000000	82577000	642788500	914970000	991520000	1339500000	1165510000	909230000	1222400000	461270000	841835000	1123200000	178840000	863430000	253100000	558265000	809800000	1224200000	892970000	1058585000	626180000	1039900000	277360000	658630000	858220000
Sf3b1	30039000	126030000	137150000	131590000	172760000	65653000	119206500	37234000	15860000	26547000	0	66587000	99619000	83103000	638520000	598690000	584410000	591550000	798870000	746670000	19899000	383284500	555000000	0	77028000	31240000	54134000	895210000	171530000	243440000	207485000	982390000	23921000	12983000	18452000	523680000	11987000	30394000	12533000	21463500	515390000	733460000	147480000	440470000	587710000	294680000	29278000	161979000	789730000
Samhd1	584540000	867150000	273470000	570310000	584090000	582300000	583195000	330850000	539380000	435115000	416710000	1023800000	1827400000	1425600000	1093300000	1234100000	1623800000	1428950000	1323400000	1740400000	831580000	1285990000	1392800000	12203000	1166300000	163450000	664875000	1728500000	1240700000	924990000	1082845000	1842400000	919410000	478350000	698880000	1239900000	57199000	764910000	309250000	537080000	813750000	961660000	695920000	828790000	924860000	639080000	280500000	459790000	897110000
Eea1	727820000	1231100000	971480000	1101290000	1060600000	1261300000	1160950000	1891200000	2226900000	2059050000	168440000	1128400000	1911900000	1520150000	754220000	1499700000	1171200000	1335450000	795780000	905980000	1418300000	1162140000	874050000	105950000	1216900000	104260000	660580000	851680000	1604200000	1346400000	1475300000	1003400000	2089500000	157690000	1123595000	778640000	6058700000	1645100000	2462900000	2054000000	1031400000	533390000	2019600000	1276495000	820710000	1291900000	1664200000	1478050000	806310000
Immt	11942000	153980000	31020000	92500000	12620000	126260000	69440000	55903000	85199000	70551000	0	106380000	146380000	126380000	824000000	202440000	124110000	163275000	663870000	80871000	86828000	83849500	655200000	85149000	96634000	216910000	156772000	587030000	85248000	246120000	165684000	639810000	99488000	58433000	78960500	819970000	33767000	81275000	17392000	49333500	1152800000	344680000	131150000	237915000	963950000	98924000	13934000	56429000	808620000
Smc1a	14050000	35946000	18920000	27433000	85331000	50989000	68160000	11359000	43840000	27599500	0	4443500	43422000	23932750	716810000	268580000	308210000	288395000	731300000	194540000	69936000	132238000	721370000	5113400	4063800	0	2031900	529330000	40126000	166060000	103093000	781070000	6039300	10381000	8210150	496220000	0	25205000	0	12602500	381120000	346410000	49073000	197741500	383320000	182350000	2647100	92498550	498070000
Hsp90aa1	2984600000	6391000000	3353400000	4872200000	6125200000	3514000000	4819600000	3841300000	2701000000	3271150000	662790000	5357400000	7699900000	6528650000	4751900000	11293000000	6787000000	9040000000	4451600000	6599100000	4379400000	5489250000	5545300000	285820000	5146400000	795820000	2971110000	3822800000	6819200000	4458500000	5638850000	4021000000	5606900000	3332200000	4469550000	4430500000	343870000	2916600000	866470000	1891535000	5452100000	4824700000	4574000000	4699350000	4292800000	5655300000	1007800000	3331550000	3858800000
Psmd1	316340000	990410000	201670000	596040000	781460000	455480000	618470000	381620000	333960000	357790000	0	701310000	1228100000	964705000	650290000	1052500000	1090500000	1071500000	481080000	548350000	237340000	392845000	441440000	5550800	481770000	0	240885000	655360000	403100000	518820000	460960000	582500000	311860000	93823000	202841500	702640000	40533000	301900000	50855000	176377500	557670000	908910000	439490000	674200000	754880000	479330000	30085000	254707500	674270000
Lama5	6638900	5600500	0	2800250	4825300	2901500	3863400	6529900	4574000	5551950	22152000	0	6202900	3101450	586300000	3384700	29801000	16592850	438870000	102630000	37482000	70056000	283580000	0	11962000	9607000	10784500	297870000	9161700	6326900	7744300	563220000	2594600	0	1297300	695850000	0	1020700	0	510350	37063000	135580000	3942400	69761200	54472000	8111500	0	4055750	133160000
Iars	106280000	494490000	133950000	314220000	343390000	161830000	252610000	143700000	77463000	110581500	99228000	459570000	729660000	594615000	223060000	948520000	501700000	725110000	195700000	460900000	408820000	434860000	200940000	19066000	274220000	0	137110000	333710000	395220000	223610000	309415000	333020000	318120000	65984000	192052000	224400000	11271000	106820000	21427000	64123500	103560000	406810000	182610000	294710000	100990000	236940000	20754000	128847000	233720000
Eif3b	435640000	855010000	410800000	632905000	848490000	516860000	682675000	228510000	335310000	281910000	0	982180000	1724300000	1353240000	855990000	2368600000	1159900000	1764250000	919110000	1195000000	920360000	1057680000	1061100000	2622900	786910000	42570000	414740000	864130000	1183800000	805820000	994810000	922270000	1007900000	300470000	654185000	697120000	35781000	385750000	56009000	220879500	624500000	694650000	657590000	676120000	686950000	812030000	74859000	443444500	679070000
Atp1a1	716390000	537320000	82802000	310061000	1177100000	339810000	758455000	516330000	261000000	388665000	24598000	578290000	864300000	721295000	1295200000	647470000	782500000	714985000	976600000	1321700000	836770000	1079235000	834410000	4939900	1094600000	55404000	575002000	1146600000	894670000	921370000	908020000	1563400000	1186800000	182770000	684785000	1460500000	13156000	157780000	5145500	81462750	987960000	1492400000	290920000	891660000	1169200000	527710000	24274000	275992000	1244500000
Ap2b1	417730000	500100000	177540000	338820000	473890000	286600000	380245000	239900000	110800000	175350000	47272000	490100000	880570000	685335000	446250000	1149900000	640870000	895385000	507160000	499960000	360770000	430365000	468040000	0	569170000	0	284585000	804440000	644600000	502510000	573555000	684670000	453860000	191060000	322460000	551750000	16735000	168510000	3107200	85808600	689830000	705020000	324650000	514835000	550070000	403850000	3825800	203837900	783230000
Hyou1	302600000	498310000	348160000	423235000	406210000	420840000	413525000	348330000	345640000	346985000	0	169370000	251700000	210535000	1695300000	401970000	621190000	511580000	2191500000	399570000	468210000	433890000	1850100000	4752100	247360000	7556100	127458050	889960000	312840000	430300000	371570000	1276700000	254270000	165000000	209635000	1534200000	42512000	458090000	310190000	384140000	1636500000	621930000	357740000	489835000	1276900000	641900000	222190000	432045000	1032500000
Eftud2	125680000	214580000	46226000	130403000	221880000	81638000	151759000	111740000	45372000	78556000	0	331580000	426730000	379155000	731340000	445790000	508250000	477020000	845330000	729230000	205040000	467135000	696540000	23406000	207560000	0	103780000	551660000	457440000	304990000	381215000	931100000	273680000	4344200	139012100	677070000	10919000	88882000	3663700	46272850	767970000	487320000	110280000	298800000	520340000	300460000	0	150230000	630660000
Ubr4	8570800	144310000	0	72155000	134130000	24650000	79390000	18872000	16151000	17511500	0	135840000	470870000	303355000	15520000	827440000	246020000	536730000	31621000	329930000	97498000	213714000	12006000	0	55506000	0	27753000	45974000	211510000	79751000	145630500	75643000	66863000	0	33431500	15770000	0	17502000	0	8751000	0	95978000	79403000	87690500	7924900	61736000	0	30868000	21368000
Mov10	121520000	160590000	10577000	85583500	248700000	161780000	205240000	86804000	45573000	66188500	0	435570000	615750000	525660000	302360000	1151100000	584730000	867915000	293700000	532740000	456780000	494760000	167150000	8471200	318970000	4613200	161791600	381570000	761260000	311370000	536315000	359830000	427930000	16540000	222235000	382170000	0	49861000	18342000	34101500	186790000	346600000	263180000	304890000	245460000	332640000	8647500	170643750	270410000
Tnxb	0	0	9729000	4864500	30682000	0	15341000	16153000	0	8076500	0	0	0	0	55884000	0	4982800	2491400	27767000	0	0	0	700450000	0	0	23776000	11888000	180160000	0	8528500	4264250	76983000	0	6067400	3033700	18207000	40156000	143260000	10824000	77042000	344540000	18002000	0	9001000	40927000	0	0	0	108340000
Eno1	19237000000	19877000000	19878000000	19877500000	21486000000	28320000000	24903000000	24615000000	28726000000	26670500000	17842000000	30195000000	34032000000	32113500000	23481000000	17685000000	30197000000	23941000000	20786000000	12648000000	24351000000	18499500000	17942000000	1737300000	24693000000	13787000000	19240000000	17959000000	19527000000	19990000000	19758500000	16491000000	30120000000	20711000000	25415500000	23003000000	17388000000	20365000000	21291000000	20828000000	16813000000	22493000000	23863000000	23178000000	20942000000	26438000000	22833000000	24635500000	18356000000
Anxa5	9502300000	12243000000	8008100000	10125550000	14664000000	12609000000	13636500000	8442900000	12184000000	10313450000	4508500000	12266000000	15086000000	13676000000	10130000000	15178000000	12953000000	14065500000	9176800000	9596800000	13134000000	11365400000	6223700000	238690000	12169000000	4283600000	8226300000	9338300000	12641000000	13677000000	13159000000	7683200000	14450000000	9850200000	12150100000	11927000000	3142600000	8237000000	6100200000	7168600000	14036000000	14511000000	11940000000	13225500000	15010000000	12210000000	6401200000	9305600000	10996000000
Actg1	77787000000	71652000000	53626000000	62639000000	81268000000	75128000000	78198000000	126570000000	84628000000	105599000000	37369000000	93443000000	73324000000	83383500000	75579000000	61915000000	75728000000	68821500000	57780000000	138050000000	120880000000	129465000000	64849000000	16366000000	146050000000	40883000000	93466500000	58283000000	92519000000	100510000000	96514500000	61210000000	135810000000	68567000000	102188500000	67177000000	62094000000	59452000000	54570000000	57011000000	70105000000	111450000000	71856000000	91653000000	84591000000	81786000000	56737000000	69261500000	71386000000
Cct3	1620800000	2372500000	1785600000	2079050000	2330700000	1793200000	2061950000	1628900000	1518900000	1573900000	302220000	3312100000	4143200000	3727650000	2071600000	3629100000	2854500000	3241800000	1984300000	3070500000	2844100000	2957300000	1891700000	6338300	2870400000	140250000	1505325000	2372000000	2894300000	2511400000	2702850000	2164700000	3007100000	1331900000	2169500000	1979000000	476600000	1853800000	1194900000	1524350000	2151400000	2667500000	1992300000	2329900000	2234000000	2058400000	842190000	1450295000	2346700000
Esyt1	100950000	123850000	79297000	101573500	163260000	101570000	132415000	88133000	38743000	63438000	14981000	188580000	94703000	141641500	771580000	186020000	223650000	204835000	729280000	491460000	254990000	373225000	658060000	0	120280000	0	60140000	609400000	182150000	319000000	250575000	699200000	66010000	18273000	42141500	779990000	5243400	97223000	8864500	53043750	1080800000	462520000	72025000	267272500	731950000	177040000	11793000	94416500	625760000
Gart	106670000	650480000	86387000	368433500	214090000	129800000	171945000	61850000	187750000	124800000	0	294470000	566320000	430395000	279540000	331710000	365670000	348690000	348990000	404350000	316070000	360210000	422010000	25590000	155090000	0	77545000	539190000	183000000	246640000	214820000	365320000	311900000	78049000	194974500	262120000	0	228730000	30146000	129438000	231720000	381990000	265050000	323520000	198180000	208280000	18926000	113603000	271970000
Ranbp2	48594000	24528000	0	12264000	70341000	0	35170500	19753000	0	9876500	0	0	10262000	5131000	749820000	217690000	492430000	355060000	1746200000	792190000	25273000	408731500	1509200000	0	39084000	0	19542000	1575900000	29687000	107370000	68528500	4739700000	144880000	0	72440000	532080000	0	33059000	0	16529500	74108000	368420000	22403000	195411500	162930000	44446000	72234000	58340000	567020000
Dctn1	74291000	486620000	94275000	290447500	390460000	183730000	287095000	125320000	118200000	121760000	0	432930000	986800000	709865000	434820000	999650000	644610000	822130000	413350000	777480000	392940000	585210000	646360000	176310000	269640000	0	134820000	408680000	641940000	307960000	474950000	481950000	192960000	66649000	129804500	339480000	67573000	259770000	185450000	222610000	154780000	415330000	356060000	385695000	190060000	595870000	0	297935000	250420000
Ctnna1	17564000	49737000	14569000	32153000	23314000	30544000	26929000	9924100	32591000	21257550	0	39413000	133270000	86341500	472140000	229960000	64416000	147188000	641130000	54337000	8817000	31577000	556030000	0	59665000	0	29832500	805780000	101550000	30767000	66158500	849610000	49235000	16513000	32874000	409300000	11244000	13676000	2828600	8252300	517380000	23623000	21879000	22751000	583410000	44517000	14880000	29698500	805500000
Krt33a	40837000	7728400000	173060000000	90394200000	8728100	23825000	16276550	29350000	19049000	24199500	80346000	2508000	1053300	1780650	4338000	319580000	312040	159946020	1356600	780490	4090000000	2045390245	47927000	1198900	59027000	921960000	490493500	1884400000	5950000	898280	3424140	32150000	144970000	554180000	349575000	0	31087000	3936800000	29030000	1982915000	14229000	1739600000	10879000	875239500	152040000	935020000	5244000	470132000	598670000
Vwa5a	855860000	1041500000	837370000	939435000	1577700000	1419700000	1498700000	1286200000	1552500000	1419350000	460770000	1493200000	1606500000	1549850000	921700000	1350000000	1525200000	1437600000	1104600000	1236300000	1469800000	1353050000	979180000	0	1469100000	454490000	961795000	1346300000	1516800000	1476100000	1496450000	1226600000	2029500000	1041800000	1535650000	1154700000	409460000	745660000	716260000	730960000	584580000	1655800000	1295300000	1475550000	846140000	1080000000	739750000	909875000	1081800000
Stat1	335240000	863860000	205920000	534890000	1153000000	518610000	835805000	466550000	379130000	422840000	43663000	1348300000	1788700000	1568500000	555630000	2456000000	1662600000	2059300000	633930000	1350900000	1227000000	1288950000	398040000	13378000	1054800000	16040000	535420000	1622000000	1746600000	1596400000	1671500000	1474300000	1102700000	506070000	804385000	980040000	42059000	247590000	10808000	129199000	102210000	831290000	663140000	747215000	359080000	546200000	65558000	305879000	446280000
Gm20547;Cfb	1084800000	461420000	332800000	397110000	624900000	650890000	637895000	1205800000	775140000	990470000	76137000	337840000	228830000	283335000	995210000	356420000	765800000	561110000	266530000	869830000	625700000	747765000	384330000	0	465000000	339130000	402065000	525230000	504800000	310560000	407680000	640780000	493390000	330760000	412075000	1338300000	1495600000	1490100000	95968000	793034000	274070000	362040000	323780000	342910000	386770000	1168900000	83132000	626016000	428100000
Tuba1b;Gm49450	10271000000	17345000000	10207000000	13776000000	14564000000	11477000000	13020500000	7756700000	9162200000	8459450000	3816400000	16677000000	20817000000	18747000000	10544000000	18447000000	17655000000	18051000000	14227000000	16017000000	12854000000	14435500000	14863000000	744040000	14407000000	4926100000	9666550000	12657000000	12225000000	13834000000	13029500000	14650000000	14834000000	9874100000	12354050000	8929300000	3926500000	9326000000	9130800000	9228400000	8968000000	13659000000	7624700000	10641850000	8537800000	8637700000	6609700000	7623700000	10529000000
Anxa2	7988700000	5120400000	4873500000	4996950000	6245700000	7394900000	6820300000	8500700000	8533700000	8517200000	4862600000	4891300000	4241700000	4566500000	10011000000	4248500000	7035400000	5641950000	7274000000	6403100000	7885800000	7144450000	7038100000	2824400000	4733200000	7611400000	6172300000	9805100000	5193300000	9421300000	7307300000	9799800000	6208900000	8141500000	7175200000	10415000000	5684300000	6842300000	6343200000	6592750000	9535800000	9044100000	6201600000	7622850000	11916000000	7571200000	6561700000	7066450000	11872000000
Pgk1	4595600000	6866100000	4147000000	5506550000	6505600000	6840400000	6673000000	7846600000	7840800000	7843700000	2613500000	5950200000	6662200000	6306200000	5159600000	5038300000	6931300000	5984800000	5288400000	3885000000	6353500000	5119250000	5232000000	677130000	6661300000	3287400000	4974350000	5746600000	5197600000	5805600000	5501600000	4809800000	9536900000	5690200000	7613550000	4972800000	3564800000	4959200000	4849600000	4904400000	3012200000	6268900000	6932600000	6600750000	3855300000	6364500000	4347500000	5356000000	4245800000
Tpp2;Tpp	217480000	503240000	82798000	293019000	490500000	290940000	390720000	137840000	223470000	180655000	13704000	479420000	710740000	595080000	342660000	437870000	451070000	444470000	387930000	608200000	486550000	547375000	373850000	18344000	493040000	0	246520000	361500000	522450000	284620000	403535000	403090000	520430000	71754000	296092000	333350000	38481000	218710000	43837000	131273500	144420000	415560000	353980000	384770000	157320000	423880000	40740000	232310000	271100000
Ppp2r1a	960140000	1663300000	565240000	1114270000	1584600000	1117600000	1351100000	928710000	984730000	956720000	46604000	1775600000	2252400000	2014000000	1051500000	2031900000	1863100000	1947500000	1173300000	1898400000	1835700000	1867050000	1110200000	6548200	1962300000	53823000	1008061500	1557100000	1746300000	1580600000	1663450000	1196200000	2033700000	890840000	1462270000	977520000	151010000	853720000	238780000	546250000	1001800000	1437800000	795530000	1116665000	1067800000	1424100000	228880000	826490000	1200500000
Ipo5	229310000	843440000	349790000	596615000	820890000	358830000	589860000	359270000	270280000	314775000	0	664800000	1133300000	899050000	278270000	925990000	730640000	828315000	301540000	773770000	576880000	675325000	283490000	24713000	882350000	0	441175000	500770000	710000000	451520000	580760000	372070000	647280000	218300000	432790000	321920000	87241000	286290000	23597000	154943500	220510000	609210000	426580000	517895000	213890000	554280000	38047000	296163500	439740000
Atp2a1	120540000	103660000	38385000	71022500	117870000	46605000	82237500	150170000	42595000	96382500	6669900	102040000	63797000	82918500	207190000	105890000	98746000	102318000	175140000	287780000	170910000	229345000	888970000	45267000	184470000	0	92235000	1453800000	96449000	165870000	131159500	559570000	134900000	46068000	90484000	242650000	175150000	86520000	6549900	46534950	86358000	336050000	102370000	219210000	169250000	80687000	46668000	63677500	380760000
Cald1	1632200000	2379700000	2344500000	2362100000	1638700000	2459100000	2048900000	687250000	3572000000	2129625000	0	1357100000	2123000000	1740050000	1437700000	1407000000	1312200000	1359600000	1565700000	722720000	2315000000	1518860000	1890300000	120300000	1211000000	863570000	1037285000	1013000000	1234900000	1494400000	1364650000	1749100000	1139100000	897010000	1018055000	794660000	1659400000	2053000000	5178000000	3615500000	1831300000	1157300000	3369900000	2263600000	1766500000	1367300000	3685100000	2526200000	917670000
Huwe1	132360000	327390000	81808000	204599000	365790000	172610000	269200000	85886000	105140000	95513000	0	218170000	417590000	317880000	177820000	998950000	589720000	794335000	187130000	335440000	170380000	252910000	228240000	38571000	46004000	156390000	101197000	230110000	122020000	220260000	171140000	267150000	142420000	136170000	139295000	198930000	153380000	127820000	263400000	195610000	68931000	247820000	206700000	227260000	204530000	77433000	177590000	127511500	222630000
	874010000	6211400000	387450000	3299425000	577530000	374660000	476095000	1253000000	132270000	692635000	1057900000	202180000	228740000	215460000	4365600	266170000	50378000	158274000	63946000	149330000	139670000	144500000	664880000	3226000000	839450000	3198900000	2019175000	1725000000	261870000	748610000	505240000	220060000	355120000	1412200000	883660000	102060000	1697500000	1935400000	656090000	1295745000	0	362300000	737330000	549815000	108550000	647800000	968580000	808190000	502580000
Anxa3	3176600000	2196200000	2709400000	2452800000	3141200000	3447600000	3294400000	2851600000	3533300000	3192450000	1508600000	3098100000	3759300000	3428700000	3873700000	2914500000	3994000000	3454250000	3192200000	1834600000	2976900000	2405750000	2880000000	184400000	2669500000	2167500000	2418500000	2467300000	2181000000	3105100000	2643050000	2889300000	3441200000	2856300000	3148750000	3397300000	1626700000	2900500000	3729900000	3315200000	3231600000	2957600000	3633200000	3295400000	3195600000	4398600000	3111000000	3754800000	2545700000
Map4	1054300000	1102000000	648860000	875430000	843380000	755510000	799445000	507020000	1044800000	775910000	0	950770000	1705200000	1327985000	660980000	1068900000	905100000	987000000	876690000	372450000	969160000	670805000	1116500000	0	1199900000	365180000	782540000	779040000	677070000	763540000	720305000	853110000	987040000	432780000	709910000	475800000	430330000	992760000	1443400000	1218080000	913430000	757600000	1094400000	926000000	729570000	577850000	666610000	622230000	729330000
Dnm2	145110000	312930000	165480000	239205000	319750000	134690000	227220000	386450000	138740000	262595000	0	282180000	568320000	425250000	199700000	509710000	392850000	451280000	212250000	511110000	270580000	390845000	266170000	0	331520000	0	165760000	288310000	361090000	350730000	355910000	235440000	251580000	103510000	177545000	209070000	14949000	248070000	22823000	135446500	213490000	362400000	335240000	348820000	201430000	258410000	0	129205000	252300000
Cap1	2821500000	3084000000	2126100000	2605050000	2659600000	3292900000	2976250000	3829300000	2844400000	3336850000	1861800000	4182700000	3948000000	4065350000	4055400000	2331300000	3376900000	2854100000	3410000000	3512600000	4025700000	3769150000	3974500000	33572000	4233700000	1822500000	3028100000	3897100000	3064000000	3253000000	3158500000	3646400000	4296900000	3008400000	3652650000	4642500000	1624800000	2030900000	2178900000	2104900000	3283600000	3001700000	2349700000	2675700000	3856400000	3903200000	1649700000	2776450000	3499700000
Col6a1	58986000	45516000	18458000	31987000	520350	10572000	5546175	23788000	38758000	31273000	0	2967200	11727000	7347100	3241400000	31447000	62048000	46747500	2271700000	3272500	17613000	10442750	3943300000	1670200	87463000	3614500	45538750	2053200000	13392000	76037000	44714500	1339000000	20317000	2386200	11351600	2225100000	0	351010000	4134900	177572450	2645300000	342880000	11883000	177381500	2525700000	62270000	977080	31623540	1744300000
Gdi2	1272100000	2286400000	1610100000	1948250000	1770200000	1843300000	1806750000	1220600000	1656800000	1438700000	325910000	1759600000	2580400000	2170000000	1343600000	1710900000	2187100000	1949000000	1531100000	809740000	1639500000	1224620000	1500000000	24954000	1525900000	525160000	1025530000	2360300000	1287500000	1379100000	1333300000	1651900000	1512200000	1098800000	1305500000	1705700000	634140000	1441600000	828950000	1135275000	1381800000	1534500000	1625200000	1579850000	1782200000	1827400000	754360000	1290880000	2069400000
Hadha	413760000	458670000	218040000	338355000	529660000	550290000	539975000	645610000	352600000	499105000	0	434890000	353190000	394040000	1191900000	457170000	681020000	569095000	1356800000	1504800000	980130000	1242465000	1293400000	0	570520000	16349000	293434500	1074300000	697640000	936560000	817100000	1228500000	513290000	80715000	297002500	1044900000	117170000	442320000	253420000	347870000	775720000	1336200000	410050000	873125000	574720000	855720000	130190000	492955000	944260000
Sfpq	1322000000	1494400000	1422000000	1458200000	1081100000	1995900000	1538500000	729540000	1965000000	1347270000	43691000	1271300000	1032700000	1152000000	2395300000	1239300000	1479800000	1359550000	3498000000	2457700000	1619700000	2038700000	3015800000	5885200	788660000	97402000	443031000	2265600000	1478800000	1174100000	1326450000	2721800000	1054400000	620820000	837610000	1751000000	340740000	1530600000	2530800000	2030700000	2640700000	1754600000	2310900000	2032750000	2976600000	1650600000	1225800000	1438200000	2378700000
Atic	915310000	1835800000	1146600000	1491200000	1659100000	1480200000	1569650000	1373700000	1404700000	1389200000	454820000	1723600000	2234200000	1978900000	1120000000	1380500000	1718200000	1549350000	1346300000	1271400000	1600900000	1436150000	1303900000	7537800	1624100000	331680000	977890000	1493800000	1020300000	1331900000	1176100000	1096000000	1781400000	869830000	1325615000	1053500000	200390000	1164700000	683660000	924180000	939560000	1351000000	1190900000	1270950000	1087300000	1087300000	352240000	719770000	1219700000
	0	0	7358500000	3679250000	0	89959000	44979500	1623700	0	811850	95422000	15225000	0	7612500	1206200	0	12937000	6468500	0	0	40115000	20057500	1322800	6389000	48627000	6025500	27326250	0	50515000	0	25257500	0	7443200	0	3721600	0	0	62773000	0	31386500	0	0	147290000	73645000	0	0	0	0	0
	1120000000	2113300000	1614000000	1863650000	923240000	1500300000	1211770000	1543000000	1464700000	1503850000	5371300000	1115500000	693220000	904360000	3453700000	642850000	786440000	714645000	4619100000	697040000	769290000	733165000	4293700000	4865700000	908200000	1660800000	1284500000	2761700000	1156100000	1280300000	1218200000	3270200000	991290000	1931300000	1461295000	2388300000	4728500000	1308700000	2833000000	2070850000	4942800000	1362900000	1865400000	1614150000	4876900000	1462600000	2563700000	2013150000	2952000000
Itgam;It	733290000	192480000	113440000	152960000	646460000	299810000	473135000	1132400000	426120000	779260000	32509000	329290000	221710000	275500000	1658100000	561640000	722270000	641955000	680060000	1893600000	1466900000	1680250000	591300000	5407900	345790000	17715000	181752500	479710000	632450000	599290000	615870000	1219900000	570920000	468080000	519500000	1880800000	84319000	298230000	87181000	192705500	398860000	752550000	297430000	524990000	781760000	1427500000	370520000	899010000	484730000
Naa15	231920000	380480000	188380000	284430000	303450000	154770000	229110000	109510000	135770000	122640000	11948000	337560000	641720000	489640000	197280000	989640000	460290000	724965000	208330000	436980000	342230000	389605000	245300000	0	354370000	0	177185000	375030000	437440000	302360000	369900000	330350000	353120000	23620000	188370000	231740000	57994000	173960000	16302000	95131000	181660000	318800000	230810000	274805000	187580000	292650000	0	146325000	315590000
Dhx15	199740000	365510000	134140000	249825000	375410000	212350000	293880000	217740000	93947000	155843500	0	590040000	539370000	564705000	668480000	943390000	751370000	847380000	888400000	999980000	672430000	836205000	667350000	0	297760000	47347000	172553500	960010000	734500000	523310000	628905000	996210000	256330000	63843000	160086500	585310000	0	149910000	13251000	81580500	305760000	602470000	210690000	406580000	533870000	384180000	10346000	197263000	659350000
Capn1	496460000	463320000	327620000	395470000	801620000	557680000	679650000	692770000	561450000	627110000	21903000	586150000	634910000	610530000	494800000	710050000	710600000	710325000	365160000	742600000	734610000	738605000	347970000	71428000	463130000	154220000	308675000	513010000	631700000	590250000	610975000	506350000	602350000	319560000	460955000	686780000	262300000	358970000	138020000	248495000	363310000	558640000	399780000	479210000	404490000	622420000	301840000	462130000	483470000
Canx	325890000	494300000	94904000	294602000	727800000	307840000	517820000	264750000	155560000	210155000	0	433910000	413460000	423685000	2359400000	788660000	915330000	851995000	2878300000	1176200000	510470000	843335000	2407100000	0	331290000	49817000	190553500	1605100000	672470000	793040000	732755000	2610800000	353250000	276170000	314710000	2289300000	66109000	204680000	8336400	106508200	2503200000	1275600000	366290000	820945000	1855100000	535940000	142000000	338970000	1828000000
Kpnb1	1057900000	2198700000	928710000	1563705000	1878500000	1235700000	1557100000	1167300000	963440000	1065370000	33050000	1736400000	2738400000	2237400000	1142900000	2929000000	2153100000	2541050000	1209200000	2025200000	1704300000	1864750000	1107000000	5965800	1742200000	16928000	879564000	1614400000	1479700000	1646700000	1563200000	1331400000	2059600000	847200000	1453400000	1095900000	114730000	1331900000	188620000	760260000	1010600000	1893700000	1794400000	1844050000	936080000	1778200000	325290000	1051745000	1281300000
Cct7	1069000000	1754100000	1114200000	1434150000	1241800000	1476200000	1359000000	1471100000	1315200000	1393150000	191530000	1914100000	1814300000	1864200000	1211300000	1713800000	1696800000	1705300000	1052000000	1707100000	1727300000	1717200000	779950000	120100000	1754200000	155450000	954825000	1212100000	1441900000	1905400000	1673650000	1090500000	1867700000	1202400000	1535050000	1280900000	870570000	1326300000	897530000	1111915000	1456300000	1882300000	1080500000	1481400000	1617600000	1439800000	651320000	1045560000	1618600000
Ddb1	324740000	348310000	179740000	264025000	270740000	329150000	299945000	155480000	242510000	198995000	20777000	630290000	754590000	692440000	523290000	518250000	551520000	534885000	609560000	366080000	444350000	405215000	493520000	9112400	214390000	12863000	113626500	599140000	503740000	322720000	413230000	695140000	280170000	163550000	221860000	636380000	59026000	279200000	144990000	212095000	367410000	532790000	192840000	362815000	424450000	474220000	113170000	293695000	582680000
Tpm4	3387200000	3215300000	3836900000	3526100000	5670000000	5445200000	5557600000	3081800000	6088500000	4585150000	265090000	2578400000	2755000000	2666700000	5218600000	3211200000	3631900000	3421550000	4383900000	3182100000	4044400000	3613250000	5117300000	11553000	2600400000	2753700000	2677050000	3307900000	3648900000	4376900000	4012900000	5221100000	2875900000	2548100000	2712000000	4021100000	2872800000	5212800000	8811900000	7012350000	5029700000	3015000000	4874200000	3944600000	4286800000	4013700000	5503500000	4758600000	3557700000
Qars	265780000	650710000	215900000	433305000	725190000	436070000	580630000	254880000	317100000	285990000	0	718440000	1121000000	919720000	356120000	1216800000	867130000	1041965000	337900000	703920000	587820000	645870000	417130000	27431000	613300000	28447000	320873500	426100000	815380000	545900000	680640000	333230000	716080000	158250000	437165000	281560000	0	327540000	26949000	177244500	168470000	491640000	513230000	502435000	243500000	463420000	20718000	242069000	345950000
Eif3c	293970000	1012900000	373070000	692985000	913150000	390370000	651760000	396240000	430460000	413350000	0	1049100000	1487100000	1268100000	685920000	2106600000	1024300000	1565450000	805410000	997020000	763330000	880175000	626900000	10206000	790790000	37842000	414316000	663570000	1292600000	874760000	1083680000	652720000	852060000	257640000	554850000	548550000	0	296980000	37141000	167060500	520410000	978670000	730680000	854675000	514590000	850700000	82411000	466555500	564220000
Rpn1	435850000	449700000	115710000	282705000	388890000	413090000	400990000	885560000	163730000	524645000	49129000	665380000	368580000	516980000	2549100000	518990000	729240000	624115000	1761400000	1017900000	803520000	910710000	1339100000	0	712350000	31565000	371957500	1344200000	806410000	1065500000	935955000	1866100000	635290000	375470000	505380000	1871600000	122020000	318900000	74562000	196731000	2259500000	1275500000	477100000	876300000	2224400000	442990000	116840000	279915000	1599900000
Aco2	819070000	688690000	498430000	593560000	697620000	1034800000	866210000	1019100000	956020000	987560000	202820000	718260000	514080000	616170000	1755500000	408770000	646540000	527655000	1868200000	762880000	906780000	834830000	2166200000	713880000	968680000	130280000	549480000	1442100000	475800000	1020000000	747900000	1676900000	829810000	574110000	701960000	1475400000	557780000	811620000	770330000	790975000	1229700000	1160300000	858080000	1009190000	983690000	811060000	477790000	644425000	1264800000
	23739000000	5510600000	10927000000	8218800000	4607100000	4948200000	4777650000	14828000000	3339900000	9083950000	43144000000	9006400000	2348600000	5677500000	47167000	1636400000	1013900000	1325150000	613340	3396300000	2664400000	3030350000	4357800	32575000000	4559400000	38048000000	21303700000	508310000	2594500000	8642700000	5618600000	5284100	5971400000	33873000000	19922200000	19405000	18028000000	10113000000	6105900000	8109450000	13717000	2027100000	8526200000	5276650000	11327000	3396200000	24259000000	13827600000	31882000
Chd4	18470000	150490000	17549000	84019500	78775000	16380000	47577500	92435000	28493000	60464000	0	47739000	73049000	60394000	178020000	300220000	248710000	274465000	529800000	195100000	0	97550000	328460000	0	30576000	0	15288000	581900000	86477000	105560000	96018500	557510000	54414000	31944000	43179000	226950000	37521000	15491000	3826100	9658550	90149000	175300000	72468000	123884000	64947000	54150000	5940200	30045100	363780000
Hnrnpa2b1	4193700000	7384600000	6978200000	7181400000	3622700000	10175000000	6898850000	4255000000	9772000000	7013500000	321100000	4022700000	3575200000	3798950000	13214000000	5077400000	4221400000	4649400000	20287000000	4394100000	3942200000	4168150000	17193000000	77897000	2773400000	2978000000	2875700000	11635000000	4489300000	5197800000	4843550000	13864000000	3026900000	3110400000	3068650000	11678000000	4554500000	5939400000	10455000000	8197200000	17945000000	7018100000	10855000000	8936550000	14318000000	6760100000	7941600000	7350850000	13233000000
Aldoa	19766000000	30761000000	9202300000	19981650000	11234000000	15374000000	13304000000	16853000000	19715000000	18284000000	10440000000	18971000000	17474000000	18222500000	11536000000	13035000000	22568000000	17801500000	9096000000	12790000000	16771000000	14780500000	10893000000	5364100000	21481000000	13756000000	17618500000	11378000000	17097000000	12581000000	14839000000	12060000000	22068000000	12861000000	17464500000	10972000000	23583000000	25142000000	15362000000	20252000000	7497900000	18342000000	20067000000	19204500000	9129200000	17742000000	18498000000	18120000000	9191800000
Nid1	1351000	19607000	29866000	24736500	16533000	9789500	13161250	7703500	35367000	21535250	17095000	114730000	60243000	87486500	732330000	77714000	96504000	87109000	570290000	0	29590000	14795000	1001500000	0	2509500	4686700	3598100	567340000	88984000	7248000	48116000	751220000	2083500	21228000	11655750	614600000	5018900	6909700	0	3454850	862350000	55081000	2649800	28865400	280840000	81957000	0	40978500	327570000
Tcp1	1477600000	1994200000	1361700000	1677950000	1792800000	1439300000	1616050000	1452600000	1265300000	1358950000	110770000	3002400000	4158800000	3580600000	1423700000	2752700000	2405300000	2579000000	1084400000	2932900000	2965000000	2948950000	1173100000	298490000	2725800000	312090000	1518945000	1563200000	2456800000	2143900000	2300350000	1406600000	2756300000	1195100000	1975700000	1397900000	211330000	1158000000	765710000	961855000	1728800000	2055000000	1529100000	1792050000	1638700000	1644900000	670350000	1157625000	1689100000
Pfkl	855800000	1034600000	661420000	848010000	879800000	1066500000	973150000	908020000	786990000	847505000	50578000	1672000000	2145700000	1908850000	590140000	2212900000	2669500000	2441200000	606330000	2025600000	1773000000	1899300000	455470000	2444900	843630000	313920000	578775000	668730000	1385100000	884570000	1134835000	776080000	1070100000	583350000	826725000	763590000	381320000	545950000	298090000	422020000	475290000	1381100000	822360000	1101730000	637270000	915620000	452770000	684195000	643390000
Ap2a2	88095000	256980000	19604000	138292000	180480000	139450000	159965000	118720000	76630000	97675000	0	305410000	504980000	405195000	372940000	544590000	530020000	537305000	437190000	332650000	103430000	218040000	546700000	11611000	248120000	31078000	139599000	519180000	304850000	176250000	240550000	405620000	225260000	8194600	116727300	374190000	66125000	166490000	6711400	86600700	618640000	313280000	106310000	209795000	405340000	240380000	21289000	130834500	580120000
Lta4h	369940000	330650000	125130000	227890000	340180000	332690000	336435000	734440000	273400000	503920000	45461000	492390000	469610000	481000000	448200000	661560000	832100000	746830000	287310000	1393500000	630330000	1011915000	189030000	22191000	750560000	13318000	381939000	431330000	558190000	642580000	600385000	393050000	626990000	171630000	399310000	554510000	44925000	186990000	51626000	119308000	342620000	659150000	309120000	484135000	520410000	893100000	36476000	464788000	439290000
Mcm3	55446000	258930000	69930000	164430000	151020000	93753000	122386500	115110000	39577000	77343500	0	341120000	394060000	367590000	408280000	346040000	314460000	330250000	693550000	506220000	295230000	400725000	728500000	70317000	82355000	0	41177500	824110000	209120000	149430000	179275000	661940000	86484000	17102000	51793000	252750000	8580500	122800000	39864000	81332000	336000000	364560000	140110000	252335000	363150000	116460000	10082000	63271000	677210000
Ptpn6	542060000	809810000	334150000	571980000	1034200000	617400000	825800000	1062700000	416490000	739595000	37881000	1334800000	1544600000	1439700000	810300000	2024700000	1513500000	1769100000	557310000	1865200000	1275000000	1570100000	567180000	70811000	1575600000	14485000	795042500	731760000	1463200000	1072700000	1267950000	749650000	1646200000	193510000	919855000	703890000	46566000	317760000	17300000	167530000	261740000	1050000000	815240000	932620000	348630000	1293000000	11565000	652282500	436640000
Cttn	1046400000	1509100000	1169700000	1339400000	1678900000	1447300000	1563100000	582590000	1344700000	963645000	30538000	1687200000	2424500000	2055850000	1112500000	2451200000	1592400000	2021800000	1603100000	525880000	1307000000	916440000	1796500000	580440000	1221800000	425180000	823490000	1144600000	1324100000	1587000000	1455550000	1757500000	1355200000	738110000	1046655000	747190000	842030000	1650300000	3550600000	2600450000	1163300000	1318100000	2580800000	1949450000	856410000	1115800000	1691400000	1403600000	648750000
Ddx3x;D1Pas1	412350000	942330000	741830000	842080000	745230000	598410000	671820000	557580000	351730000	454655000	6713600	932770000	1309900000	1121335000	503330000	1814300000	974260000	1394280000	1098800000	1130100000	727590000	928845000	1048000000	32178000	867030000	100050000	483540000	1127400000	897480000	695650000	796565000	978640000	759280000	367890000	563585000	465200000	113850000	557270000	242350000	399810000	253860000	768160000	732250000	750205000	220730000	671930000	182270000	427100000	580550000
Lrpprc	23160000	37185000	37764000	37474500	23507000	12677000	18092000	9623200	5632500	7627850	30682000	71703000	47726000	59714500	178370000	73144000	131320000	102232000	315670000	216890000	97490000	157190000	173310000	0	5541800	0	2770900	317240000	44722000	28703000	36712500	395870000	16956000	0	8478000	243160000	0	7488100	0	3744050	6256800	288070000	0	144035000	15650000	49103000	0	24551500	199880000
Lars	74706000	268210000	100080000	184145000	311870000	136120000	223995000	30728000	82268000	56498000	0	278520000	513550000	396035000	139780000	469160000	277440000	373300000	197150000	374000000	146210000	260105000	210530000	20159000	196570000	88602000	142586000	300340000	278020000	138610000	208315000	252580000	324030000	20078000	172054000	144230000	0	17225000	22901000	20063000	90259000	259770000	55982000	157876000	45316000	84883000	0	42441500	184140000
Upf1	138340000	402830000	24676000	213753000	314720000	105890000	210305000	33262000	103560000	68411000	98470000	432980000	684920000	558950000	380950000	779030000	445320000	612175000	436750000	442180000	303120000	372650000	385530000	0	195010000	0	97505000	405340000	491320000	305560000	398440000	419190000	130760000	33575000	82167500	284750000	0	77892000	16317000	47104500	380100000	386420000	116880000	251650000	305840000	194590000	36560000	115575000	465050000
Copb1	210450000	499630000	92604000	296117000	387700000	170810000	279255000	128770000	49743000	89256500	0	942120000	947500000	944810000	697650000	1368500000	833380000	1100940000	670360000	882800000	657140000	769970000	548210000	0	735340000	42865000	389102500	863970000	880130000	703130000	791630000	879880000	525360000	2011100000	1268230000	609080000	77794000	198450000	210680000	204565000	636770000	546670000	352910000	449790000	599790000	383060000	74136000	228598000	819600000
Ktn1	214620000	48352000	15247000	31799500	78344000	61961000	70152500	80856000	50368000	65612000	868160000	959590000	70370000	514980000	762570000	464250000	306030000	385140000	1156600000	167060000	86356000	126708000	1167900000	0	683360000	47270000	365315000	979460000	214570000	205880000	210225000	1150400000	854650000	27115000	440882500	775200000	0	126710000	54968000	90839000	471790000	538950000	161660000	350305000	596700000	204800000	54849000	129824500	397230000
Itih4	1224500000	561890000	397050000	479470000	713210000	752380000	732795000	1443400000	879820000	1161610000	44219000	434970000	167490000	301230000	850540000	416830000	678660000	547745000	427310000	1258800000	1063700000	1161250000	466340000	42702000	829720000	1050600000	940160000	493720000	740290000	374610000	557450000	570620000	823420000	504170000	663795000	1088400000	1599700000	1613900000	262330000	938115000	472930000	558600000	287010000	422805000	449250000	1296200000	305030000	800615000	509410000
Wdr1	1801900000	2420500000	1895900000	2158200000	1880800000	2111300000	1996050000	1861900000	1965000000	1913450000	543660000	2960700000	3367500000	3164100000	3335200000	2934000000	4206500000	3570250000	3256300000	2196400000	2417300000	2306850000	3757100000	51160000	3092900000	861200000	1977050000	2795200000	2227900000	2169100000	2198500000	3119800000	3475600000	1542500000	2509050000	3615400000	1138100000	2063200000	1981300000	2022250000	1683400000	1975100000	1986500000	1980800000	1837300000	3046900000	1483900000	2265400000	1964500000
	216310000	141640000	117530000	129585000	423470000	247750000	335610000	275760000	308050000	291905000	46412000	231310000	257830000	244570000	965000000	786650000	393380000	590015000	402160000	410350000	365800000	388075000	174400000	17161000	357600000	82321000	219960500	360720000	857010000	445600000	651305000	667870000	434460000	303530000	368995000	1637500000	16500000	109310000	101660000	105485000	91820000	475110000	279970000	377540000	146930000	435670000	57459000	246564500	156860000
Cast	1585100000	1994600000	2176000000	2085300000	1395000000	1844400000	1619700000	646660000	2760300000	1703480000	125930000	1606100000	2578900000	2092500000	646510000	1715800000	1593200000	1654500000	1059200000	651900000	1821100000	1236500000	1184100000	0	826140000	1147500000	986820000	740760000	1422500000	1822900000	1622700000	1200400000	1706300000	1160900000	1433600000	665890000	2051300000	3231000000	5439400000	4335200000	996550000	1167900000	3791100000	2479500000	958110000	1420300000	3520700000	2470500000	847590000
Cct4	1264500000	2099900000	1337500000	1718700000	1425800000	1603300000	1514550000	1248000000	1301600000	1274800000	310310000	1870400000	2309300000	2089850000	1040300000	1811700000	1818600000	1815150000	1061900000	1585900000	1734300000	1660100000	941260000	196540000	1401600000	255240000	828420000	1299500000	1387300000	1576500000	1481900000	1042200000	1493600000	1129500000	1311550000	1292300000	373630000	1310100000	893810000	1101955000	1416500000	2011900000	1507900000	1759900000	1413500000	1622000000	498250000	1060125000	1720300000
Mthfd1l	155220000	296190000	54407000	175298500	273530000	241230000	257380000	173450000	91339000	132394500	0	288940000	66503000	177721500	523730000	211370000	285080000	248225000	635740000	1241500000	599200000	920350000	641120000	5281700	215020000	0	107510000	742670000	296800000	401210000	349005000	736860000	383960000	19818000	201889000	500200000	72179000	165740000	54740000	110240000	188300000	672320000	108000000	390160000	229110000	447710000	16980000	232345000	571850000
Ogdh	77034000	100060000	60668000	80364000	60495000	79653000	70074000	34646000	48727000	41686500	18427000	119580000	68957000	94268500	445970000	100350000	131340000	115845000	478490000	418390000	140580000	279485000	646770000	11318000	116790000	168900000	142845000	656120000	19015000	123670000	71342500	674140000	25452000	35715000	30583500	584500000	145410000	76303000	39028000	57665500	400310000	255290000	15742000	135516000	280290000	109070000	0	54535000	516790000
Postn	381470000	674760000	279190000	476975000	179820000	199880000	189850000	93672000	177470000	135571000	0	11511000	202670000	107090500	1064200000	84963000	232790000	158876500	991230000	315740000	18993000	167366500	1528300000	40503000	110470000	141390000	125930000	758100000	116400000	182930000	149665000	538840000	55454000	56140000	55797000	537880000	27657000	380270000	609720000	494995000	1395100000	403260000	11988000	207624000	1257100000	649340000	62356000	355848000	867570000
Trim28	563160000	590730000	366490000	478610000	984770000	565190000	774980000	169670000	441950000	305810000	0	955090000	1232700000	1093895000	919350000	1392100000	840180000	1116140000	1349300000	1204700000	1256200000	1230450000	850640000	0	581660000	141720000	361690000	1413100000	1047100000	886410000	966755000	1456800000	819050000	276230000	547640000	754750000	26650000	506400000	299890000	403145000	344110000	1253500000	1211000000	1232250000	564930000	547670000	105220000	326445000	915700000
Fgb	2995900000	1629500000	1497700000	1563600000	1573700000	1512600000	1543150000	5871400000	1726100000	3798750000	624350000	1321300000	745310000	1033305000	4464800000	1461700000	2170600000	1816150000	1620000000	4682600000	3071100000	3876850000	2074900000	18392000	2690300000	2193400000	2441850000	2909500000	2525000000	1977700000	2251350000	2607200000	2300900000	1526500000	1913700000	6769200000	5163700000	4774100000	640020000	2707060000	1285500000	4110000000	1021900000	2565950000	2172600000	3160600000	476840000	1818720000	2447600000
Rpl4	1989500000	2065600000	2679000000	2372300000	3397800000	2511300000	2954550000	1830400000	3056900000	2443650000	335740000	2911700000	4357000000	3634350000	3137500000	4678000000	3390000000	4034000000	3639800000	2782700000	2266400000	2524550000	3004300000	68932000	1587900000	1092800000	1340350000	2771800000	3285800000	1637900000	2461850000	2865000000	2368500000	1028200000	1698350000	2896900000	422660000	1981200000	2973600000	2477400000	3869000000	1829000000	2938800000	2383900000	4148900000	2260900000	2456400000	2358650000	3121300000
Vps35	410850000	577460000	187350000	382405000	910330000	363080000	636705000	499630000	184540000	342085000	0	713400000	877670000	795535000	339470000	1623900000	986960000	1305430000	363470000	1017200000	641230000	829215000	366700000	131750000	749120000	27180000	388150000	1137900000	968020000	805460000	886740000	588140000	846890000	382210000	614550000	429730000	19900000	221830000	24616000	123223000	338330000	1038100000	677390000	857745000	323160000	705600000	27850000	366725000	517000000
Pygl	131950000	101460000	19486000	60473000	253190000	149180000	201185000	983220000	83919000	533569500	17153000	572120000	384810000	478465000	554060000	451870000	878410000	665140000	152140000	1488500000	686440000	1087470000	135220000	0	490900000	80840000	285870000	204230000	936660000	527180000	731920000	254010000	960850000	177870000	569360000	624660000	49276000	93595000	19329000	56462000	136280000	424100000	291350000	357725000	297330000	1115400000	52549000	583974500	210580000
Ehd1	116790000	340870000	93517000	217193500	293860000	228990000	261425000	113050000	235710000	174380000	0	513050000	901630000	707340000	486450000	895650000	647870000	771760000	500420000	689590000	238850000	464220000	440790000	7858900	183140000	15479000	99309500	474930000	452850000	238720000	345785000	354890000	278250000	83120000	180685000	460840000	27204000	235550000	18510000	127030000	1007900000	325070000	122740000	223905000	624270000	364950000	8037200	186493600	600540000
Gbp2	430250000	1176300000	292640000	734470000	1378200000	777460000	1077830000	837420000	569600000	703510000	28057000	1015700000	1562300000	1289000000	695120000	1586700000	1380800000	1483750000	559750000	900730000	888120000	894425000	329140000	0	1272500000	153810000	713155000	1755800000	1700600000	1450400000	1575500000	1341000000	1671300000	591820000	1131560000	1228200000	14809000	432510000	59753000	246131500	158900000	1084400000	1283000000	1183700000	498100000	1201400000	94332000	647866000	607420000
Khsrp	1249100000	2361200000	1563500000	1962350000	928580000	2147100000	1537840000	693290000	3051300000	1872295000	39886000	898940000	1366000000	1132470000	1263300000	600100000	784800000	692450000	1900200000	721330000	1019000000	870165000	1740200000	0	911950000	367960000	639955000	1320500000	923200000	1579500000	1251350000	1584300000	980490000	533480000	756985000	830070000	2070500000	2064500000	6096700000	4080600000	1432700000	1252900000	3792700000	2522800000	1501800000	1257400000	3967100000	2612250000	1279500000
	8974400000	5422600000	3156400000	4289500000	7857500000	2420800000	5139150000	13064000000	1124500000	7094250000	33845000000	4843400000	1233600000	3038500000	6079700	2054000000	521140000	1287570000	5345200	640360000	1436900000	1038630000	8625800	33132000000	2949900000	25321000000	14135450000	11091000	5676300000	3901200000	4788750000	8514700	2722600000	26697000000	14709800000	9338400	26717000000	4350200000	4063300000	4206750000	3207900	7994100000	12816000000	10405050000	5676300	1959100000	22665000000	12312050000	50181000
Fga	5702500000	2829500000	2488700000	2659100000	2718300000	2141100000	2429700000	8860000000	3127600000	5993800000	678140000	1957300000	1299100000	1628200000	4063300000	2229400000	3208900000	2719150000	1449300000	7192400000	4544400000	5868400000	2201100000	0	4563600000	4695700000	4629650000	2287200000	3856200000	2958600000	3407400000	2248700000	4023400000	2233300000	3128350000	4917900000	7488900000	7821200000	1186300000	4503750000	1576700000	7390400000	1503400000	4446900000	1897600000	4649300000	961050000	2805175000	2166300000
Lamc1	18915000	10077000	0	5038500	56394000	4044400	30219200	62619000	26368000	44493500	0	7505800	12740000	10122900	553730000	80274000	58030000	69152000	628420000	86734000	100650000	93692000	780630000	0	50956000	0	25478000	523120000	43198000	83094000	63146000	466350000	11746000	0	5873000	542540000	0	51576000	7761300	29668650	293400000	199350000	48518000	123934000	126000000	77781000	0	38890500	236510000
Hk1	125490000	152530000	32217000	92373500	234980000	276790000	255885000	144650000	188070000	166360000	30969000	233940000	205840000	219890000	574200000	455350000	562520000	508935000	467920000	674700000	460870000	567785000	362820000	5028100	129430000	29708000	79569000	484860000	314790000	403660000	359225000	577710000	201710000	25543000	113626500	784490000	21072000	86101000	16800000	51450500	284600000	603250000	125340000	364295000	448250000	432230000	4051400	218140700	504710000
Eef1a1	14941000000	19754000000	22021000000	20887500000	14893000000	22859000000	18876000000	15703000000	22788000000	19245500000	12977000000	23210000000	25621000000	24415500000	16271000000	16949000000	21281000000	19115000000	14916000000	25028000000	20387000000	22707500000	18230000000	2090800000	17937000000	10530000000	14233500000	17481000000	16691000000	14862000000	15776500000	15418000000	19774000000	12915000000	16344500000	13465000000	10136000000	17487000000	15593000000	16540000000	15980000000	20028000000	14780000000	17404000000	19359000000	17057000000	11357000000	14207000000	17619000000
Col1a1	3752000000	6110000000	2386900000	4248450000	1046200000	3550100000	2298150000	1255000000	9804500000	5529750000	352010000	670750000	452510000	561630000	8059700000	553070000	1353800000	953435000	7577000000	164740000	1549400000	857070000	16100000000	139580000	582090000	11611000000	6096545000	13709000000	550020000	2443500000	1496760000	8462200000	901780000	2397400000	1649590000	7813100000	5879900000	7279400000	9776800000	8528100000	6494700000	1970700000	8475300000	5223000000	10949000000	1953300000	6349200000	4151250000	23837000000
Rdx	277460000	580450000	237740000	409095000	563140000	331400000	447270000	41444000	366190000	203817000	25268000	879430000	1540900000	1210165000	470070000	997530000	816720000	907125000	599820000	473760000	546360000	510060000	657710000	52250000	749470000	25101000	387285500	566710000	653200000	383260000	518230000	465410000	516990000	33524000	275257000	439940000	73531000	371450000	173030000	272240000	822710000	475470000	462570000	469020000	554380000	696070000	91878000	393974000	747410000
Pabpc1	1158700000	2234500000	2342100000	2288300000	1800000000	1947100000	1873550000	1601000000	1808200000	1704600000	426280000	1926000000	2489700000	2207850000	1730500000	2677100000	1926700000	2301900000	2298300000	1939000000	1772800000	1855900000	2218500000	20402000	1465800000	510360000	988080000	2023000000	1653500000	1921300000	1787400000	1693200000	1823500000	1182700000	1503100000	1435600000	596290000	1402700000	2151700000	1777200000	2641300000	1804700000	2399000000	2101850000	2328400000	1786500000	1563200000	1674850000	2090200000
Psmc2	371240000	920120000	477210000	698665000	1003000000	561980000	782490000	555640000	476350000	515995000	0	975180000	1437200000	1206190000	427300000	955150000	959680000	957415000	635750000	922190000	801530000	861860000	713690000	17191000	768370000	21505000	394937500	626360000	733500000	673390000	703445000	650930000	894170000	379970000	637070000	453490000	47908000	476720000	383230000	429975000	658020000	676380000	646990000	661685000	476160000	606450000	63539000	334994500	561380000
Nedd4	146860000	398000000	95019000	246509500	370800000	153170000	261985000	188340000	87603000	137971500	0	530360000	652980000	591670000	186880000	1579900000	575530000	1077715000	263270000	476760000	378820000	427790000	233310000	0	355590000	8342100	181966050	332740000	608280000	415680000	511980000	321760000	479710000	66517000	273113500	178870000	0	180130000	9620200	94875100	86324000	586790000	379460000	483125000	56272000	226750000	30377000	128563500	206960000
Usp5	414490000	700510000	148860000	424685000	1069800000	636670000	853235000	553840000	512940000	533390000	34729000	914340000	1352100000	1133220000	602020000	1189400000	964660000	1077030000	700380000	749410000	769300000	759355000	653050000	0	1158700000	0	579350000	598480000	917710000	683580000	800645000	547460000	1250700000	347890000	799295000	547400000	138110000	554330000	73836000	314083000	425490000	773090000	835080000	804085000	365020000	581650000	52662000	317156000	467890000
Cct5	1164100000	1399900000	1189200000	1294550000	1238100000	1234600000	1236350000	1497700000	1224400000	1361050000	73936000	2135300000	2777700000	2456500000	1643600000	2094300000	2074500000	2084400000	1428000000	2083300000	1896500000	1989900000	1378300000	0	1871900000	398390000	1135145000	1628100000	2006400000	1472100000	1739250000	1481200000	1799500000	987590000	1393545000	1438200000	441320000	1104900000	903930000	1004415000	1746200000	1713700000	1280200000	1496950000	1688000000	1660000000	749220000	1204610000	1595800000
Npepps	401520000	404030000	327210000	365620000	533240000	397440000	465340000	634120000	384770000	509445000	47948000	551200000	611720000	581460000	348080000	470810000	607950000	539380000	287100000	438870000	403010000	420940000	279400000	32923000	491650000	93413000	292531500	317820000	474760000	450430000	462595000	325670000	487620000	399140000	443380000	336380000	216540000	317310000	124250000	220780000	215770000	473220000	452750000	462985000	251520000	506510000	331640000	419075000	329550000
Sec31a	291030000	755500000	252140000	503820000	556600000	430860000	493730000	279870000	316020000	297945000	0	691200000	1082200000	886700000	563960000	841870000	717000000	779435000	560200000	951500000	591490000	771495000	582980000	10392000	624660000	17280000	320970000	587420000	726950000	678020000	702485000	637930000	615790000	119300000	367545000	364250000	0	305800000	70294000	188047000	307650000	620870000	482740000	551805000	412130000	473880000	66935000	270407500	395690000
Pfas	112390000	288340000	89495000	188917500	389990000	254650000	322320000	309440000	202890000	256165000	6886200	284160000	337050000	310605000	429840000	340320000	423570000	381945000	592290000	276630000	272260000	274445000	420670000	0	224500000	0	112250000	395220000	240980000	301130000	271055000	440790000	373110000	54623000	213866500	339380000	10014000	74042000	13741000	43891500	169550000	377360000	266380000	321870000	210660000	385170000	61827000	223498500	291240000
F13a1	749430000	385430000	130320000	257875000	364260000	468250000	416255000	263280000	559340000	411310000	48263000	552550000	577860000	565205000	1059200000	603280000	835660000	719470000	987500000	237210000	366200000	301705000	1303400000	0	748790000	248920000	498855000	703960000	228690000	339610000	284150000	779690000	333690000	120760000	227225000	1139000000	210360000	884260000	124520000	504390000	1588400000	580920000	433200000	507060000	807190000	560910000	262680000	411795000	901780000
Cps1	3529700	2490500	1633900	2062200	2970800	0	1485400	2753600	2057700	2405650	0	0	770440	385220	0	2926900	2414000	2670450	1051600	0	1536300	768150	0	0	1455400	1381600	1418500	0	0	2841800	1420900	1192400	0	2279800	1139900	0	4718200	2590100	0	1295050	826430	3294900	1186000	2240450	0	21971000	1655100	11813050	335530
Hpx	13839000000	5001000000	3728000000	4364500000	2830000000	3736200000	3283100000	4893400000	6771100000	5832250000	2607100000	3347900000	1365400000	2356650000	3817100000	1384900000	3760300000	2572600000	2089300000	2507000000	3849100000	3178050000	3904100000	14900000	2769100000	11287000000	7028050000	4029600000	1209500000	1205200000	1207350000	4556600000	2380400000	3474400000	2927400000	5628200000	11893000000	13846000000	2640900000	8243450000	1434000000	1237800000	1511400000	1374600000	1680400000	3031800000	3245300000	3138550000	2145200000
Mthfd1	261560000	888750000	442990000	665870000	1041100000	454840000	747970000	432220000	446360000	439290000	0	630880000	774310000	702595000	256870000	866120000	651420000	758770000	331330000	728590000	646510000	687550000	353720000	21419000	624520000	10995000	317757500	444440000	403580000	543700000	473640000	348610000	763350000	261540000	512445000	213330000	55123000	283230000	72140000	177685000	178090000	676530000	599010000	637770000	197800000	440170000	16696000	228433000	317310000
Padi4	587290000	276240000	447860000	362050000	568380000	700820000	634600000	1289700000	539780000	914740000	0	481800000	213550000	347675000	1927200000	486260000	724980000	605620000	1973300000	1663300000	1049500000	1356400000	889910000	0	634660000	68497000	351578500	1026300000	783790000	1442500000	1113145000	1674600000	543490000	375020000	459255000	1828500000	85294000	388420000	449310000	418865000	757960000	1674300000	765030000	1219665000	1259900000	1110200000	283900000	697050000	1277600000
Syncrip	443800000	1046500000	714240000	880370000	1033500000	969720000	1001610000	358580000	754380000	556480000	39409000	996090000	1624200000	1310145000	1474300000	1983200000	1261900000	1622550000	2158900000	1343300000	837140000	1090220000	2035600000	4169400	625110000	92704000	358907000	1582200000	995610000	846570000	921090000	1767100000	757090000	292880000	524985000	1159000000	216300000	589070000	708950000	649010000	1450100000	1205300000	945460000	1075380000	1367500000	1060100000	342990000	701545000	1643700000
	761980000	3612300000	172370000	1892335000	455600000	910150000	682875000	970440000	161700000	566070000	3683600000	661200000	327670000	494435000	9670300	707620000	681710000	694665000	2320100	367720000	317790000	342755000	471390000	615590000	1491200000	778250000	1134725000	1447000000	452940000	878420000	665680000	113640000	540970000	1130900000	835935000	15808000	757330000	2239700000	851350000	1545525000	5862400	258000000	719080000	488540000	46432000	278830000	822180000	550505000	221070000
Tjp1	125920000	204700000	161740000	183220000	169910000	119540000	144725000	412860000	117710000	265285000	0	32290000	227180000	129735000	415310000	442840000	111850000	277345000	687550000	188200000	16385000	102292500	1180900000	144820000	5514900	354710000	180112450	383470000	64595000	173030000	118812500	723500000	10257000	232910000	121583500	186130000	273640000	78937000	159390000	119163500	347300000	196520000	178950000	187735000	347290000	124990000	270240000	197615000	355260000
	1388400000	454710000	1298000000	876355000	437640000	415920000	426780000	2746100000	267850000	1506975000	8398200000	1311500000	90378000	700939000	325490000	267000000	494310000	380655000	6292800	205460000	520390000	362925000	39602000	2606600000	752000000	6744200000	3748100000	19436000	272270000	9224400000	4748335000	10625000	522010000	8841900000	4681955000	25910000	8544800000	427090000	2383600000	1405345000	153450000	290100000	1992500000	1141300000	6775100	101110000	4539500000	2320305000	327310000
	12879000000	1307000000	1691800000	1499400000	1894900000	2379200000	2137050000	8972100000	1179100000	5075600000	12555000000	1590900000	599140000	1095020000	7315100	276320000	266550000	271435000	20978000	975330000	770410000	872870000	0	20553000000	2552200000	9236500000	5894350000	7339300	1546600000	6598900000	4072750000	0	2249900000	7305800000	4777850000	0	7540000000	1473000000	1666900000	1569950000	18148000	1440600000	2488200000	1964400000	1045800	678460000	2276300000	1477380000	10767000
Ifi204	193300000	285390000	68898000	177144000	492230000	428750000	460490000	216050000	387640000	301845000	11543000	312350000	358110000	335230000	554890000	599130000	496660000	547895000	761500000	859160000	464160000	661660000	675750000	0	219190000	45861000	132525500	1008600000	519980000	459630000	489805000	1069600000	158820000	23903000	91361500	774080000	40502000	240990000	125440000	183215000	218070000	639160000	489830000	564495000	367840000	476400000	28027000	252213500	623620000
Gpi	3616100000	4313700000	1995200000	3154450000	3007400000	3733300000	3370350000	4408500000	4564800000	4486650000	1170900000	4023200000	3581500000	3802350000	3319500000	2932500000	4795400000	3863950000	2008300000	2389400000	3715700000	3052550000	2063600000	79673000	3666000000	1652300000	2659150000	2639800000	4444700000	3461100000	3952900000	2373900000	3951400000	3249400000	3600400000	4204100000	3120000000	2886700000	1739000000	2312850000	2580400000	4022300000	3033300000	3527800000	2800300000	5967800000	1912500000	3940150000	2861800000
Itgb2	902530000	247990000	138250000	193120000	714380000	479370000	596875000	1451000000	491690000	971345000	37446000	527750000	360590000	444170000	1720400000	602520000	839820000	721170000	820070000	1930700000	1644300000	1787500000	740180000	0	913820000	76736000	495278000	559450000	795570000	940220000	867895000	1584000000	1006700000	520610000	763655000	2083500000	116310000	258060000	168930000	213495000	753570000	844340000	509570000	676955000	1113100000	1167500000	447130000	807315000	669150000
Psmd3	442360000	775390000	395840000	585615000	877170000	556090000	716630000	320170000	597350000	458760000	57461000	752360000	1227400000	989880000	529790000	1035500000	1016400000	1025950000	438410000	738090000	808310000	773200000	387340000	21722000	498020000	82658000	290339000	430790000	656910000	583120000	620015000	517450000	606760000	345750000	476255000	708640000	30338000	410380000	237560000	323970000	875480000	626800000	525590000	576195000	613170000	721560000	95624000	408592000	678590000
Fbln2	557200000	579750000	268480000	424115000	723400000	387570000	555485000	686980000	479830000	583405000	0	239270000	294100000	266685000	1099700000	433020000	429400000	431210000	829970000	498730000	427670000	463200000	828710000	0	357140000	0	178570000	949780000	337200000	471590000	404395000	1218700000	230300000	114420000	172360000	1449800000	53131000	258940000	247880000	253410000	527900000	563380000	182410000	372895000	517830000	777430000	201090000	489260000	379040000
Tnks1bp1	85854000	89914000	42042000	65978000	116680000	49610000	83145000	0	8001600	4000800	0	97653000	466080000	281866500	84563000	417870000	237190000	327530000	248130000	0	44293000	22146500	403830000	104010000	68796000	91203000	79999500	203420000	78776000	22731000	50753500	239630000	62530000	0	31265000	18926000	116410000	54020000	132410000	93215000	61948000	61656000	90583000	76119500	83093000	15736000	16047000	15891500	62141000
Mcm2	75151000	300360000	33296000	166828000	103840000	51449000	77644500	49035000	23032000	36033500	0	233840000	230780000	232310000	278070000	322710000	226090000	274400000	413290000	376050000	247610000	311830000	414440000	0	24382000	0	12191000	539560000	183670000	141920000	162795000	288670000	48609000	14759000	31684000	257660000	0	52080000	13617000	32848500	251490000	274040000	99832000	186936000	203210000	91812000	13866000	52839000	486320000
Xdh	708290000	377480000	1134500000	755990000	457190000	527320000	492255000	172270000	538770000	355520000	112280000	423100000	475790000	449445000	268650000	317100000	554720000	435910000	210450000	446150000	469700000	457925000	231350000	0	420880000	224810000	322845000	372020000	492760000	572460000	532610000	395720000	453010000	86639000	269824500	482400000	95275000	586400000	173720000	380060000	195720000	427440000	350930000	389185000	210960000	311490000	650000000	480745000	265290000
Col6a2	263610000	14478000	7208400	10843200	0	0	0	5304600	10878000	8091300	42863000	0	2620900	1310450	2409800000	4442600	36646000	20544300	2483200000	3024600	2764700	2894650	3341200000	92557000	0	4251900	2125950	2384600000	1301100	18368000	9834550	1094000000	30752000	69341000	50046500	2099600000	9198000	171480000	0	85740000	1930500000	280110000	0	140055000	2272300000	45122000	0	22561000	1659200000
Sept9	970920000	1378200000	827120000	1102660000	1279500000	1578800000	1429150000	998790000	1316400000	1157595000	131560000	1306300000	2370400000	1838350000	1029700000	2452500000	1707500000	2080000000	1236200000	1086000000	1027200000	1056600000	1158700000	73795000	1412700000	215270000	813985000	1054000000	1242500000	1261600000	1252050000	1051400000	1554600000	655280000	1104940000	828120000	615600000	1011600000	1221200000	1116400000	1222300000	1356800000	1770000000	1563400000	953200000	1113600000	653180000	883390000	1001700000
Matr3	178280000	355930000	45703000	200816500	229530000	173400000	201465000	29019000	121150000	75084500	7093800	237090000	268030000	252560000	818750000	539700000	403080000	471390000	1418000000	632110000	252360000	442235000	1327100000	0	154210000	0	77105000	726200000	254690000	428310000	341500000	1355800000	247480000	29116000	138298000	751680000	54812000	200900000	67310000	134105000	761780000	726010000	370090000	548050000	644390000	445610000	63072000	254341000	768980000
Cndp2	625410000	774640000	525920000	650280000	523430000	807210000	665320000	606180000	789970000	698075000	298090000	713490000	1027700000	870595000	624710000	597310000	717080000	657195000	925740000	341780000	488520000	415150000	1135700000	20529000	784810000	749930000	767370000	906640000	452570000	597750000	525160000	646790000	838980000	530750000	684865000	736380000	621450000	993160000	727600000	860380000	874060000	492090000	696010000	594050000	614220000	523980000	776130000	650055000	625750000
Erap1	52103000	113900000	37958000	75929000	115600000	83493000	99546500	156170000	84251000	120210500	0	158580000	108690000	133635000	507460000	114970000	147770000	131370000	462550000	93199000	128450000	110824500	315070000	0	136720000	0	68360000	489890000	117560000	174600000	146080000	559410000	109060000	56528000	82794000	813040000	21817000	64562000	51226000	57894000	362330000	327780000	93187000	210483500	603950000	180280000	0	90140000	473320000
Ddx21	56938000	363310000	126390000	244850000	251320000	137530000	194425000	83927000	69841000	76884000	0	136780000	43793000	90286500	473280000	234420000	216600000	225510000	816550000	298710000	87578000	193144000	1136100000	1117900000	93504000	0	46752000	717740000	170950000	175690000	173320000	1286100000	21359000	0	10679500	524980000	0	188590000	20957000	104773500	336000000	614640000	205900000	410270000	339160000	167490000	10453000	88971500	604250000
Pls3	292020000	509930000	384070000	447000000	590970000	673150000	632060000	502610000	717050000	609830000	112670000	543910000	755520000	649715000	649430000	678730000	673830000	676280000	629670000	497590000	433240000	465415000	627090000	17736000	501130000	132210000	316670000	746050000	466960000	444410000	455685000	715790000	663830000	355820000	509825000	645010000	123090000	322540000	218790000	270665000	632780000	722210000	528020000	625115000	621990000	667830000	251460000	459645000	652890000
Arhgef1	40854000	191510000	52801000	122155500	153600000	54703000	104151500	19027000	29974000	24500500	22787000	351680000	606370000	479025000	88710000	588070000	313250000	450660000	120790000	505720000	327340000	416530000	157330000	0	194620000	0	97310000	201090000	368840000	151590000	260215000	124310000	289270000	0	144635000	124190000	0	66862000	0	33431000	52800000	131430000	88685000	110057500	73461000	203430000	0	101715000	155080000
Dpysl2	1462700000	2084700000	1546100000	1815400000	1476400000	2124200000	1800300000	1416500000	1975600000	1696050000	940570000	2654400000	3287600000	2971000000	2215500000	1626400000	2671900000	2149150000	2611500000	1539600000	2166300000	1852950000	2765200000	46544000	2184900000	935750000	1560325000	2120800000	1463000000	1714500000	1588750000	2165800000	2491900000	1260700000	1876300000	1894100000	817060000	1805300000	1864100000	1834700000	2179100000	1766500000	2013000000	1889750000	2186900000	1556400000	1944800000	1750600000	2111700000
Copb2	315860000	537970000	220080000	379025000	688660000	277490000	483075000	626120000	210430000	418275000	0	741410000	963740000	852575000	367870000	1184600000	712760000	948680000	458160000	733180000	699640000	716410000	368120000	9151500	804570000	76943000	440756500	438700000	947310000	628910000	788110000	479020000	697890000	411010000	554450000	494650000	78873000	275160000	49664000	162412000	340140000	713860000	550130000	631995000	403760000	432940000	145190000	289065000	467520000
Epb41l2	64851000	312210000	167060000	239635000	253270000	138780000	196025000	66119000	168620000	117369500	0	254850000	540170000	397510000	350810000	415160000	245390000	330275000	487450000	151490000	128480000	139985000	619310000	39914000	230840000	0	115420000	453180000	162010000	170960000	166485000	393820000	190340000	104110000	147225000	171920000	252290000	151060000	97300000	124180000	372900000	180540000	218750000	199645000	302240000	127540000	55074000	91307000	233460000
Gc	2102100000	902590000	925430000	914010000	1017700000	1789200000	1403450000	2799000000	2098200000	2448600000	472940000	1122700000	575530000	849115000	1919700000	860850000	1552700000	1206775000	625260000	2369900000	3135100000	2752500000	639420000	0	1722100000	2338800000	2030450000	1324900000	1599800000	1371000000	1485400000	1375300000	1699300000	1504700000	1602000000	2531700000	4096700000	2149600000	629050000	1389325000	833560000	815710000	664870000	740290000	1107700000	2820300000	1082400000	1951350000	947290000
Tgm2	712200000	885550000	249410000	567480000	1225300000	748290000	986795000	1246600000	710510000	978555000	110290000	1799200000	1714700000	1756950000	856120000	1720800000	2106700000	1913750000	1120500000	1817900000	1344900000	1581400000	997990000	0	1445700000	22039000	733869500	1149200000	2263900000	1408700000	1836300000	1108900000	1404200000	702090000	1053145000	1307800000	334650000	437390000	446850000	442120000	567770000	1630100000	1190400000	1410250000	633130000	705020000	308250000	506635000	673090000
Glud1	711200000	600280000	385870000	493075000	574900000	850760000	712830000	667230000	804060000	735645000	0	618930000	614440000	616685000	1682100000	506140000	657490000	581815000	1603500000	878990000	830620000	854805000	1570700000	0	702280000	325050000	513665000	1386000000	640600000	858530000	749565000	1407900000	750250000	414500000	582375000	1730100000	505250000	782210000	743720000	762965000	1540400000	1010000000	691140000	850570000	1446800000	868600000	483590000	676095000	1407500000
Rpl3	3020000000	3083600000	2508100000	2795850000	5472700000	3193900000	4333300000	2588700000	3875700000	3232200000	179660000	2763100000	4191200000	3477150000	3926300000	6148500000	4374800000	5261650000	4361600000	2602600000	2793300000	2697950000	4083800000	0	1492000000	1566000000	1529000000	3402000000	3006700000	3084200000	3045450000	3571100000	1839500000	2463100000	2151300000	3937000000	1072800000	2899400000	2999700000	2949550000	5264700000	2846600000	4666400000	3756500000	4750700000	3199500000	1852800000	2526150000	4310400000
Aldh2	1653000000	1157400000	946730000	1052065000	1482900000	1639300000	1561100000	2374400000	1659400000	2016900000	229460000	1652800000	928090000	1290445000	3266800000	978190000	1444600000	1211395000	2900500000	3081200000	2436600000	2758900000	2383400000	37116000	2029600000	320930000	1175265000	2244600000	1651600000	2906300000	2278950000	2603200000	2010300000	1246800000	1628550000	2852200000	1877800000	1378400000	1291800000	1335100000	2338300000	3017300000	1299300000	2158300000	2109600000	2297600000	1037700000	1667650000	2188300000
Tubb4b;Tubb4a	7351200000	14109000000	8508400000	11308700000	11975000000	7754600000	9864800000	6259300000	7453300000	6856300000	2907300000	11486000000	18081000000	14783500000	9279700000	14571000000	13734000000	14152500000	12330000000	12283000000	10212000000	11247500000	11872000000	506590000	11910000000	2755100000	7332550000	10172000000	11201000000	10869000000	11035000000	10213000000	11383000000	7905500000	9644250000	7461900000	2954300000	5739000000	6687600000	6213300000	6909800000	9630700000	6938300000	8284500000	7443800000	6802000000	4366600000	5584300000	8936400000
Usp9x	24257000	52546000	15749000	34147500	66064000	28341000	47202500	32673000	20695000	26684000	0	131560000	320260000	225910000	21225000	626800000	266970000	446885000	72845000	238760000	103430000	171095000	50145000	7734700	201160000	0	100580000	127290000	182800000	64041000	123420500	113480000	115670000	25170000	70420000	42408000	0	22753000	0	11376500	0	96049000	59574000	77811500	6364700	79080000	0	39540000	31145000
Cct6a	1279900000	1847000000	1183700000	1515350000	1948800000	1271300000	1610050000	1441300000	1218400000	1329850000	136950000	2383900000	2950900000	2667400000	1418200000	2591300000	2004000000	2297650000	1175800000	1834000000	1945400000	1889700000	1093200000	47240000	2074100000	434530000	1254315000	1250400000	2097800000	1844200000	1971000000	1162600000	2327300000	1345900000	1836600000	1426200000	220620000	1263200000	865930000	1064565000	1495900000	2010800000	1686300000	1848550000	1625700000	1520000000	588100000	1054050000	1444600000
Mcm6	134730000	421440000	159480000	290460000	265080000	155460000	210270000	53662000	19512000	36587000	81515000	306150000	376970000	341560000	352430000	464300000	307480000	385890000	559760000	361810000	372300000	367055000	571430000	0	118370000	0	59185000	733090000	235130000	256060000	245595000	584140000	207370000	37973000	122671500	268650000	0	167900000	9329700	88614850	291250000	457420000	228490000	342955000	287200000	178390000	12935000	95662500	497220000
Jup	4878300000	1444000000	2863700000	2153850000	4215700000	1680700000	2948200000	5113300000	1043500000	3078400000	14352000000	2068300000	612270000	1340285000	25055000	492540000	303740000	398140000	158310000	1164900000	953430000	1059165000	142840000	8459800000	1679500000	14192000000	7935750000	500570000	1372600000	6152900000	3762750000	243260000	2076400000	7196000000	4636200000	161750000	8196200000	1217200000	2645000000	1931100000	32014000	1011800000	2906700000	1959250000	166640000	598740000	6230400000	3414570000	386240000
Nucb1	282290000	533210000	1887800000	1210505000	333260000	669650000	501455000	321750000	907460000	614605000	46598000	413780000	392120000	402950000	926660000	246830000	333350000	290090000	953020000	237370000	554830000	396100000	932510000	11261000	274130000	350900000	312515000	744090000	356990000	433750000	395370000	894100000	256530000	205520000	231025000	689700000	122150000	758640000	956650000	857645000	1419000000	323560000	727380000	525470000	1140400000	527070000	833400000	680235000	924930000
Gmps	80084000	322310000	147910000	235110000	253650000	221520000	237585000	48795000	171350000	110072500	37959000	265630000	377210000	321420000	299110000	450230000	405350000	427790000	588430000	413650000	239700000	326675000	528670000	18331000	152880000	26397000	89638500	757110000	250520000	359830000	305175000	498870000	197110000	157280000	177195000	312500000	0	328580000	35652000	182116000	149450000	315910000	355350000	335630000	239410000	306110000	16933000	161521500	419520000
Cyfip1	92942000	284510000	25705000	155107500	293110000	92430000	192770000	50448000	54932000	52690000	14425000	358540000	601990000	480265000	128480000	785350000	414220000	599785000	150530000	420790000	214600000	317695000	105380000	0	256410000	37293000	146851500	241780000	379930000	231520000	305725000	224570000	220240000	32933000	126586500	136410000	27916000	102570000	20428000	61499000	63579000	333290000	175940000	254615000	67300000	237970000	28538000	133254000	150370000
Sdha	46887000	187740000	81550000	134645000	84146000	255730000	169938000	108260000	264210000	186235000	0	239020000	118000000	178510000	1736800000	130120000	243760000	186940000	1619400000	195550000	211240000	203395000	1605000000	40127000	253120000	121380000	187250000	1278300000	174390000	372270000	273330000	1517600000	343340000	59912000	201626000	1896000000	48968000	212590000	48746000	130668000	1236600000	618820000	69016000	343918000	908760000	371670000	59252000	215461000	856180000
Nono	327820000	524740000	205760000	365250000	338630000	644400000	491515000	187570000	693920000	440745000	28140000	338040000	262810000	300425000	1657700000	362980000	278330000	320655000	2716900000	1064300000	501300000	782800000	2367900000	0	271080000	34630000	152855000	1544000000	426940000	666860000	546900000	1798400000	344430000	254290000	299360000	1296900000	175710000	364220000	473780000	419000000	1692800000	686360000	631420000	658890000	2235500000	327490000	163240000	245365000	1576600000
Pgm1	1168600000	2050300000	401000000	1225650000	441610000	712440000	577025000	577000000	1086200000	831600000	71153000	601560000	759100000	680330000	641180000	447970000	885040000	666505000	520200000	287720000	649320000	468520000	549600000	656640000	953200000	848760000	900980000	660450000	548390000	497580000	522985000	559920000	916210000	553810000	735010000	861050000	2297900000	1513900000	567760000	1040830000	562940000	658790000	578630000	618710000	634710000	670250000	807510000	738880000	537330000
Capn2	298270000	475450000	95486000	285468000	323200000	190750000	256975000	141800000	204490000	173145000	0	542500000	778780000	660640000	287690000	805750000	482110000	643930000	470690000	308960000	322230000	315595000	576720000	0	872350000	52534000	462442000	646920000	478200000	334760000	406480000	526210000	475760000	112000000	293880000	494170000	54145000	261570000	16956000	139263000	353390000	316650000	289740000	303195000	304590000	211040000	14571000	112805500	459260000
Calr	2459700000	2752800000	2318500000	2535650000	2699400000	2734000000	2716700000	3012800000	2003300000	2508050000	41476000	2341300000	2382300000	2361800000	9912100000	2990600000	3727700000	3359150000	11097000000	3523400000	3053800000	3288600000	11690000000	12181000	2357900000	548380000	1453140000	6707000000	3046800000	2911600000	2979200000	10699000000	2539200000	1557100000	2048150000	9960900000	738300000	2541500000	1800800000	2171150000	9664000000	3469700000	3084500000	3277100000	7682100000	3818200000	1166900000	2492550000	6682900000
Gapdh	14767000000	17032000000	9617000000	13324500000	11200000000	16179000000	13689500000	16211000000	18227000000	17219000000	8364600000	13141000000	14460000000	13800500000	14457000000	7834800000	11751000000	9792900000	12519000000	11556000000	15515000000	13535500000	12592000000	16145000000	14467000000	10471000000	12469000000	11942000000	10055000000	12163000000	11109000000	10547000000	14282000000	9140600000	11711300000	15031000000	16288000000	11423000000	12431000000	11927000000	12314000000	11549000000	10061000000	10805000000	12277000000	11111000000	13155000000	12133000000	12521000000
Rps3a	3396200000	3228500000	3841100000	3534800000	4756400000	4139600000	4448000000	3146300000	5061500000	4103900000	405080000	3620900000	5268700000	4444800000	4698400000	6655300000	3987500000	5321400000	4306100000	3200000000	3472300000	3336150000	4647200000	8992000	2429600000	1915900000	2172750000	4428100000	3446400000	3223100000	3334750000	3743000000	1963400000	1907900000	1935650000	3724800000	1657100000	3857700000	4541700000	4199700000	6543600000	3175600000	4894100000	4034850000	7386400000	4330900000	2637100000	3484000000	5806400000
Hnrnpul2	14409000	104270000	12743000	58506500	26899000	46153000	36526000	8443300	22318000	15380650	0	123520000	39101000	81310500	473600000	188370000	190620000	189495000	1006800000	524180000	125490000	324835000	719990000	28363000	116730000	0	58365000	657610000	69536000	95158000	82347000	754900000	178020000	21305000	99662500	405430000	12147000	21641000	18348000	19994500	256440000	297800000	29418000	163609000	279750000	102000000	0	51000000	288580000
Gpd2	21634000	30932000	0	15466000	54528000	48780000	51654000	16382000	16852000	16617000	0	80126000	54219000	67172500	704860000	90981000	115560000	103270500	441050000	400600000	174960000	287780000	374020000	0	82994000	0	41497000	346260000	111840000	136820000	124330000	547630000	75017000	13630000	44323500	766290000	21311000	64465000	0	32232500	585470000	178970000	11957000	95463500	453200000	129200000	10357000	69778500	468580000
Syne1	0	48661000	0	24330500	0	65742000	32871000	31653000	26489000	29071000	0	0	69026000	34513000	71568000	27755000	125710000	76732500	106560000	1252800000	111480000	682140000	79858000	0	0	0	0	78592000	146000000	21951000	83975500	130870000	35060000	20045000	27552500	114970000	0	35827000	0	17913500	48082000	22148000	0	11074000	91014000	237000000	0	118500000	59619000
Sf3a1	85532000	197450000	72176000	134813000	126640000	141370000	134005000	131780000	146110000	138945000	0	62297000	110740000	86518500	761690000	210990000	264770000	237880000	901640000	109180000	80422000	94801000	773890000	0	19391000	0	9695500	568700000	87135000	198240000	142687500	568310000	21247000	10453000	15850000	572150000	0	123490000	89639000	106564500	999210000	400890000	218870000	309880000	1030900000	242660000	64643000	153651500	839200000
Sf3b3	249520000	328540000	187970000	258255000	314300000	226080000	270190000	361160000	160840000	261000000	0	472300000	600160000	536230000	463330000	619800000	640330000	630065000	443270000	853170000	543090000	698130000	310150000	0	305020000	0	152510000	529700000	709960000	468340000	589150000	608760000	278270000	115980000	197125000	482350000	0	193220000	28427000	110823500	312990000	671920000	366670000	519295000	363260000	427880000	106280000	267080000	472880000
Hnrnpa3	1270100000	2439600000	2037100000	2238350000	1187000000	2695300000	1941150000	591190000	2106900000	1349045000	0	1681700000	1966300000	1824000000	5650000000	1889700000	1923000000	1906350000	9152400000	2212200000	1639100000	1925650000	7958500000	21729000	1047400000	509500000	778450000	5388500000	1741500000	1454900000	1598200000	6874000000	907960000	859620000	883790000	4383700000	716010000	1801700000	2657700000	2229700000	4890000000	2085400000	1746500000	1915950000	4164100000	2220800000	1659200000	1940000000	5277400000
Ppl	17139000	15725000	365820000	190772500	8482200	5295000	6888600	7458700	0	3729350	0	0	0	0	56295000	4876100	16551000	10713550	331780000	15170000	13288000	14229000	231310000	0	49325000	0	24662500	310690000	0	25389000	12694500	155650000	0	16750000	8375000	82288000	0	13206000	10741000	11973500	36638000	34281000	17933000	26107000	89711000	19610000	6848200	13229100	252840000
Serpinh1	1409300000	2400300000	2142300000	2271300000	1190400000	2422700000	1806550000	898890000	3065200000	1982045000	397490000	1394400000	1487700000	1441050000	4618700000	891550000	1360700000	1126125000	4221300000	957780000	1533600000	1245690000	5649300000	0	1049500000	2069800000	1559650000	3154400000	767640000	1240900000	1004270000	3877900000	1032900000	1038800000	1035850000	3003000000	385960000	2257300000	2778600000	2517950000	7029900000	1189200000	1688500000	1438850000	4260700000	1324500000	1535500000	1430000000	2865500000
Fkbp4	119850000	591300000	381110000	486205000	397750000	323560000	360655000	208290000	341080000	274685000	0	501480000	787610000	644545000	427500000	945290000	504470000	724880000	464120000	347310000	415640000	381475000	734250000	20604000	518690000	31092000	274891000	608080000	460280000	299240000	379760000	465500000	334640000	164070000	249355000	341180000	22508000	218870000	77882000	148376000	288030000	306560000	371500000	339030000	334290000	372990000	0	186495000	377650000
Eif4a1	2153300000	4344000000	2145300000	3244650000	3475900000	2300500000	2888200000	2124600000	2044300000	2084450000	774100000	3620600000	5031900000	4326250000	2400400000	5082800000	3698100000	4390450000	2453500000	3683100000	3612200000	3647650000	2570400000	50607000	3591800000	1081600000	2336700000	3684100000	2964400000	3578000000	3271200000	2471900000	3447100000	2912500000	3179800000	2612500000	1133000000	2302300000	821950000	1562125000	3530000000	3173700000	2685100000	2929400000	3654800000	2311300000	1004800000	1658050000	4213600000
Hnrnpk	2083800000	2667800000	1676800000	2172300000	2542200000	2590700000	2566450000	1854000000	2258400000	2056200000	270190000	2276400000	2478100000	2377250000	4450700000	3242000000	2351300000	2796650000	6945100000	3396600000	2473500000	2935050000	5683900000	0	2284900000	494860000	1389880000	4489000000	2373900000	2601700000	2487800000	5075300000	2303700000	1420400000	1862050000	3591100000	1059700000	1802300000	2509400000	2155850000	5178600000	3298700000	3006400000	3152550000	4790800000	2115500000	1394400000	1754950000	4808300000
Mcm7	106910000	398480000	120670000	259575000	248180000	175570000	211875000	111750000	86227000	98988500	0	341110000	431430000	386270000	304650000	444690000	326090000	385390000	439890000	540600000	305680000	423140000	403130000	0	120310000	0	60155000	505570000	320910000	276490000	298700000	396720000	107100000	60459000	83779500	217140000	0	204310000	30487000	117398500	265860000	433980000	326250000	380115000	225640000	206490000	22516000	114503000	333140000
Ecpas	15990000	161210000	17909000	89559500	145950000	129320000	137635000	6143200	48205000	27174100	0	114170000	221920000	168045000	28248000	414210000	230710000	322460000	56169000	250560000	62195000	156377500	31760000	0	39938000	0	19969000	100890000	122180000	122030000	122105000	72331000	61774000	16874000	39324000	42009000	0	30003000	0	15001500	8931500	96768000	74211000	85489500	17585000	84375000	0	42187500	38544000
Ddx1	17209000	236640000	22630000	129635000	120000000	31800000	75900000	0	14511000	7255500	0	237800000	633860000	435830000	386330000	578250000	357340000	467795000	520430000	481570000	218040000	349805000	518380000	0	55442000	0	27721000	396390000	207370000	88342000	147856000	481000000	41059000	19865000	30462000	300420000	15649000	39213000	13132000	26172500	188190000	235390000	63992000	149691000	172690000	151530000	3807700	77668850	327330000
Dars	425480000	916690000	554100000	735395000	1019500000	657360000	838430000	662120000	498970000	580545000	23025000	1121200000	1406400000	1263800000	561960000	1403200000	1072700000	1237950000	602240000	1170400000	957220000	1063810000	617480000	32745000	807690000	83875000	445782500	718740000	1038800000	867380000	953090000	716400000	867680000	432120000	649900000	649970000	41228000	545330000	206660000	375995000	503020000	949020000	690790000	819905000	613920000	688690000	161750000	425220000	736070000
Actr3	666610000	1018200000	654620000	836410000	815720000	841090000	828405000	941920000	991410000	966665000	464120000	1189700000	1479200000	1334450000	1802500000	841300000	1134200000	987750000	1467900000	1002700000	1439300000	1221000000	1574000000	15184000	1470700000	139910000	805305000	1680800000	1418700000	942270000	1180485000	1432000000	1120000000	926090000	1023045000	1924400000	432000000	717800000	442080000	579940000	1813100000	1217400000	787150000	1002275000	1714100000	1148000000	493050000	820525000	1530500000
Shmt2	323050000	427300000	369550000	398425000	264540000	476210000	370375000	405440000	441630000	423535000	0	342420000	286930000	314675000	786240000	204370000	329720000	267045000	749430000	815030000	652160000	733595000	700940000	51158000	430060000	0	215030000	663590000	310650000	551800000	431225000	600470000	477790000	153580000	315685000	673380000	47099000	297960000	387600000	342780000	1007200000	669530000	343880000	506705000	696860000	540200000	251040000	395620000	915370000
Pgd	1680800000	1841700000	1154300000	1498000000	1929000000	1894100000	1911550000	2634800000	1726200000	2180500000	385340000	1898200000	1977900000	1938050000	1626400000	1882000000	2995500000	2438750000	963630000	1987500000	2042800000	2015150000	1157400000	15972000	2441700000	713180000	1577440000	1344100000	2392700000	2309300000	2351000000	1252700000	3025600000	1783300000	2404450000	1943500000	1259800000	1165500000	895300000	1030400000	1121100000	2210000000	1753200000	1981600000	1335600000	2933900000	1076700000	2005300000	1345500000
Cse1l	6072100000	9815100000	1525500000	5670300000	5151800000	4874300000	5013050000	24966000000	1471600000	13218800000	6906300000	9812000000	13287000000	11549500000	3296900000	14896000000	9075300000	11985650000	2851600000	13387000000	14349000000	13868000000	5941300000	1011200000	11583000000	23977000000	17780000000	4766400000	12519000000	7396800000	9957900000	3351100000	11110000000	22646000000	16878000000	5000900000	16376000000	7736800000	32722000000	20229400000	1238300000	6356900000	14980000000	10668450000	2389800000	4379100000	10147000000	7263050000	2158000000
Prrc2c	86140000	230030000	177390000	203710000	115860000	144790000	130325000	0	141590000	70795000	224630000	114220000	415170000	264695000	94975000	411140000	209970000	310555000	159710000	126480000	171450000	148965000	218870000	0	0	0	0	126910000	204860000	141690000	173275000	195310000	0	45689000	22844500	86469000	0	166630000	450610000	308620000	198190000	160800000	302760000	231780000	182310000	68254000	210630000	139442000	113760000
Myh11	22704000	59101000	12455000	35778000	45428000	36289000	40858500	0	39982000	19991000	0	0	40665000	20332500	111000000	95037000	141190000	118113500	64473000	352590000	0	176295000	597820000	1410800000	15007000	20222000	17614500	175270000	182390000	57961000	120175500	125310000	266470000	117010000	191740000	115370000	0	706020000	143310000	424665000	132390000	218550000	254530000	236540000	106110000	136720000	178550000	157635000	217270000
	8931900000	576040000	667380000	621710000	1906800000	939610000	1423205000	5563100000	473350000	3018225000	3692000000	555060000	163890000	359475000	5975600	111430000	53346000	82388000	4967200	177940000	240860000	209400000	1908900	7449200000	300850000	9108100000	4704475000	0	368260000	5717800000	3043030000	4797400	489080000	4748500000	2618790000	9814300	5434700000	898730000	927970000	913350000	8365800	911210000	1890200000	1400705000	7302100	274300000	3893000000	2083650000	16757000
Dnm1l	58178000	187960000	14022000	100991000	184920000	160650000	172785000	16759000	69306000	43032500	0	248030000	282150000	265090000	210110000	347990000	309900000	328945000	282420000	247930000	135680000	191805000	213500000	0	214420000	0	107210000	232130000	243650000	251390000	247520000	346780000	197060000	14246000	105653000	252680000	0	108100000	9765000	58932500	312530000	225170000	146670000	185920000	294260000	175780000	0	87890000	287970000
Fcgbp	0	12780000	0	6390000	6006800	7670000	6838400	0	8893000	4446500	0	27583000	1780700	14681850	33750000	5253100	0	2626550	30416000	17636000	30492000	24064000	467180000	0	6160400	0	3080200	51453000	30423000	8226200	19324600	37628000	8386700	6705000	7545850	52216000	0	6473500	8425200	7449350	353470000	66529000	10801000	38665000	0	0	5697600	2848800	16289000
Coro1a	2490800000	1962500000	1351000000	1656750000	2113300000	1938000000	2025650000	3889800000	1706000000	2797900000	129910000	1811400000	1858800000	1835100000	1952900000	2129700000	2823900000	2476800000	1586200000	3206600000	2531600000	2869100000	1785400000	0	2845200000	1136400000	1990800000	1707700000	2612900000	2805700000	2709300000	1765100000	3711300000	2052600000	2881950000	1818900000	1623700000	1884100000	1059400000	1471750000	871130000	2416500000	2242600000	2329550000	1204800000	3836100000	1073400000	2454750000	1392600000
Ldha	8285900000	10947000000	5952300000	8449650000	5885700000	9003300000	7444500000	6799000000	8559600000	7679300000	5064700000	8707300000	10522000000	9614650000	7398800000	6038200000	10940000000	8489100000	6351600000	3710200000	7939400000	5824800000	6430200000	2494900000	8253100000	5800500000	7026800000	8182200000	5549900000	7305800000	6427850000	6322700000	8971900000	6444800000	7708350000	10874000000	10156000000	11022000000	6533200000	8777600000	8642700000	8108300000	6166400000	7137350000	8010200000	8437500000	9274700000	8856100000	8049000000
Sars	466740000	602030000	519880000	560955000	792840000	629040000	710940000	426080000	492160000	459120000	16338000	734660000	1428200000	1081430000	599700000	1433800000	1184100000	1308950000	656550000	670500000	597110000	633805000	661680000	0	595220000	96990000	346105000	688130000	719210000	713900000	716555000	583580000	696670000	397930000	547300000	615550000	171090000	512950000	476870000	494910000	635400000	693730000	535690000	614710000	707940000	713500000	427800000	570650000	643110000
Atp6v1a	455900000	466010000	357970000	411990000	489420000	550430000	519925000	412040000	508810000	460425000	22986000	782580000	898530000	840555000	848690000	600420000	761090000	680755000	601170000	644600000	755000000	699800000	697780000	90083000	744080000	125110000	434595000	597310000	506600000	705430000	606015000	627490000	669060000	208420000	438740000	854710000	93940000	529090000	179400000	354245000	528600000	591380000	351680000	471530000	663390000	536040000	251890000	393965000	634620000
Ywhaz	11724000000	16920000000	9119200000	13019600000	18517000000	12472000000	15494500000	13293000000	10647000000	11970000000	5074300000	17330000000	22023000000	19676500000	11349000000	24014000000	19697000000	21855500000	12431000000	11928000000	12628000000	12278000000	13486000000	651770000	22300000000	6913500000	14606750000	15533000000	18715000000	19561000000	19138000000	13419000000	26778000000	15004000000	20891000000	13281000000	9606200000	12412000000	9926900000	11169450000	15220000000	17173000000	18773000000	17973000000	13683000000	17663000000	9303600000	13483300000	15622000000
Col1a2	5939700000	7352200000	2631000000	4991600000	1433500000	4359500000	2896500000	1221300000	11608000000	6414650000	2261400000	1582100000	834730000	1208415000	5376700000	730950000	1546900000	1138925000	4608400000	283350000	2035800000	1159575000	11824000000	594990000	2358700000	13919000000	8138850000	10862000000	1305500000	3388600000	2347050000	6092600000	2781200000	3252100000	3016650000	6282500000	6882400000	10235000000	12047000000	11141000000	4541300000	2793100000	8786300000	5789700000	9729100000	2554200000	7061900000	4808050000	13578000000
Fscn1	1310900000	1501100000	1428500000	1464800000	1482400000	1772300000	1627350000	935200000	1528700000	1231950000	453940000	1722200000	2175800000	1949000000	1578000000	1490600000	1812000000	1651300000	1838200000	1617500000	1504300000	1560900000	1937400000	0	1415300000	484440000	949870000	1565500000	1313900000	1273600000	1293750000	1739900000	1484600000	919850000	1202225000	1123100000	495170000	1213500000	1000500000	1107000000	544500000	1653500000	1223600000	1438550000	514380000	1540600000	927810000	1234205000	783270000
Aars	207760000	621880000	230630000	426255000	512070000	287150000	399610000	428550000	270960000	349755000	0	676520000	1214300000	945410000	335250000	701340000	498700000	600020000	319480000	539940000	605100000	572520000	319390000	149160000	646900000	18924000	332912000	374230000	594320000	382730000	488525000	325660000	522160000	230740000	376450000	239760000	70746000	385140000	39065000	212102500	189910000	472930000	430950000	451940000	179540000	369450000	67249000	218349500	315640000
Srrm2	67158000	159430000	26821000	93125500	122730000	69021000	95875500	289410000	70589000	179999500	0	95761000	116010000	105885500	270540000	206010000	299450000	252730000	512510000	260380000	183330000	221855000	449090000	0	23106000	79837000	51471500	332770000	125080000	132690000	128885000	560750000	105230000	131300000	118265000	263300000	0	58416000	28694000	43555000	296560000	509550000	267190000	388370000	314480000	221520000	84325000	152922500	274260000
Ndufs1	135560000	187980000	74596000	131288000	154940000	138030000	146485000	189110000	122850000	155980000	0	218580000	119380000	168980000	487350000	103980000	177930000	140955000	485680000	308710000	259370000	284040000	495330000	5463500	250520000	26043000	138281500	414160000	231240000	329010000	280125000	458330000	166140000	58551000	112345500	453850000	70591000	96057000	22642000	59349500	220280000	435530000	114480000	275005000	197480000	229580000	7485800	118532900	353240000
Gbp7	137890000	400150000	37519000	218834500	413710000	208380000	311045000	176150000	176880000	176515000	0	392080000	834700000	613390000	228410000	574210000	393350000	483780000	369940000	309870000	312730000	311300000	150140000	7414000	353860000	45401000	199630500	819870000	526290000	373730000	450010000	687640000	396290000	142570000	269430000	329180000	14229000	78497000	45019000	61758000	77021000	294510000	330650000	312580000	151460000	220770000	18494000	119632000	228730000
Snx2	594050000	1054400000	525610000	790005000	942230000	650460000	796345000	500110000	567350000	533730000	54165000	851490000	1543000000	1197245000	614070000	1544200000	1152300000	1348250000	725070000	652840000	600460000	626650000	931240000	0	970960000	58790000	514875000	662820000	779550000	856240000	817895000	636170000	944460000	294920000	619690000	592880000	53666000	691320000	391610000	541465000	1135100000	922110000	822890000	872500000	872800000	598940000	165760000	382350000	891890000
Rars	224110000	777010000	346390000	561700000	776010000	292920000	534465000	454240000	248270000	351255000	23499000	674990000	1078100000	876545000	400630000	1085200000	606820000	846010000	419600000	689500000	527690000	608595000	341630000	10193000	565800000	21738000	293769000	620820000	787720000	696570000	742145000	512120000	732850000	376850000	554850000	441640000	214320000	261430000	17048000	139239000	198850000	550830000	471080000	510955000	264770000	464760000	77806000	271283000	454200000
Tars	267030000	541560000	256540000	399050000	486390000	304780000	395585000	454570000	330930000	392750000	54609000	492130000	945660000	718895000	255750000	1037200000	718000000	877600000	223530000	513110000	378790000	445950000	270240000	0	366230000	72806000	219518000	483790000	557400000	449150000	503275000	367190000	470700000	180430000	325565000	267340000	137260000	305230000	119570000	212400000	300780000	530310000	382850000	456580000	176750000	443600000	122970000	283285000	333180000
Gm7324;Rbmxl1	548520000	1059600000	1024100000	1041850000	611400000	2024400000	1317900000	554300000	2069800000	1312050000	4250800	413570000	618650000	516110000	2188100000	690540000	727550000	709045000	3241600000	608020000	627900000	617960000	2427800000	5333800	77557000	356590000	217073500	1675800000	581370000	684290000	632830000	3034400000	400640000	263000000	331820000	1638200000	531480000	1084300000	3005200000	2044750000	3152900000	993230000	2368600000	1680915000	3084000000	746700000	1736500000	1241600000	1899600000
Tpm3-rs7	5795700000	5388700000	6372900000	5880800000	11537000000	9562800000	10549900000	3786400000	9951600000	6869000000	1582900000	4586700000	4785300000	4686000000	11915000000	5793400000	7339300000	6566350000	10253000000	5727400000	6969000000	6348200000	11473000000	56030000	4244600000	5056300000	4650450000	7759900000	6803300000	8590400000	7696850000	11677000000	4507900000	4884300000	4696100000	8491000000	4964900000	8582700000	13515000000	11048850000	10675000000	6327400000	6670900000	6499150000	10338000000	8795700000	9124500000	8960100000	8436500000
Tpm1	1949900000	2920200000	1787100000	2353650000	1833600000	1770900000	1802250000	733200000	2099700000	1416450000	0	645260000	1089200000	867230000	2900500000	910020000	1193900000	1051960000	1995800000	1343200000	1500600000	1421900000	3893700000	25926000	446330000	986790000	716560000	2902000000	1170300000	1305800000	1238050000	4479700000	622590000	1319000000	970795000	1871800000	1123900000	9299900000	2985900000	6142900000	3206800000	1121000000	1782800000	1451900000	2896600000	1687100000	2114000000	1900550000	2425200000
Hk2	125860000	141990000	0	70995000	261710000	185730000	223720000	291840000	74402000	183121000	28329000	217830000	173020000	195425000	139780000	286330000	296080000	291205000	282110000	416030000	203910000	309970000	146010000	0	245630000	51135000	148382500	264020000	322640000	263150000	292895000	350210000	163290000	48532000	105911000	222590000	0	21257000	0	10628500	26509000	345690000	166600000	256145000	45484000	164900000	0	82450000	134970000
Actn3	0	0	5647700	2823850	3126600	5172100	4149350	0	0	0	0	0	1929900	964950	1347000	1936200	0	968100	0	0	2087100	1043550	3528400	0	3064300	0	1532150	38132000	5886900	0	2943450	5267600	0	0	0	0	0	4433100	0	2216550	0	0	0	0	914270	1299800	0	649900	2262100
C5	52549000	77573000	40429000	59001000	71124000	42297000	56710500	157310000	69052000	113181000	0	72310000	19860000	46085000	134370000	79010000	167990000	123500000	36328000	347220000	155480000	251350000	64154000	722250000	79521000	0	39760500	106140000	258190000	41397000	149793500	99670000	76646000	37162000	56904000	437020000	56926000	115330000	11662000	63496000	24048000	81235000	0	40617500	58602000	219530000	0	109765000	77335000
F2	183140000	64850000	72191000	68520500	172180000	181410000	176795000	369270000	142190000	255730000	0	121230000	57207000	89218500	553700000	267590000	241440000	254515000	190170000	691440000	317010000	504225000	249670000	51010000	246510000	42247000	144378500	252470000	215810000	204340000	210075000	474830000	156060000	87981000	122020500	766220000	99091000	470620000	30939000	250779500	124020000	226810000	24364000	125587000	160290000	402340000	46880000	224610000	204110000
Aco1	190780000	318320000	114130000	216225000	345480000	237290000	291385000	103020000	316880000	209950000	0	412870000	554240000	483555000	245770000	224200000	427340000	325770000	227910000	125920000	361790000	243855000	288820000	31837000	345360000	37741000	191550500	265300000	285470000	218040000	251755000	188360000	331190000	149020000	240105000	253940000	80175000	217090000	117940000	167515000	201690000	221010000	150040000	185525000	233100000	252290000	192430000	222360000	250570000
Hmgb2	3292600000	3692200000	5562400000	4627300000	3711400000	3446000000	3578700000	3964700000	4717500000	4341100000	452810000	2499900000	2624800000	2562350000	10329000000	3645000000	4481700000	4063350000	8307900000	7349600000	5139700000	6244650000	9499100000	0	2515200000	1640600000	2077900000	7031900000	4736100000	4189700000	4462900000	10364000000	2726200000	2396300000	2561250000	10103000000	482380000	3239300000	4523200000	3881250000	11026000000	3720400000	5156700000	4438550000	11627000000	8524300000	3730100000	6127200000	7952100000
Des	0	0	0	0	0	0	0	0	0	0	601550000	215130000	63492000	139311000	58145000	0	2550900	1275450	50060000	10642000	8476900	9559450	1358300000	16218000	0	0	0	1158700000	152740000	0	76370000	137440000	0	2473500	1236750	49448000	11263000	0	17517000	8758500	110360000	2402700	0	1201350	123320000	0	9744200	4872100	392090000
Pa2g4	790920000	1179300000	1076900000	1128100000	963020000	683890000	823455000	654920000	756720000	705820000	7909200	1124300000	1657900000	1391100000	1112200000	1740500000	1279100000	1509800000	1147900000	1014600000	892910000	953755000	1220000000	0	872630000	170930000	521780000	1273100000	1094100000	1121900000	1108000000	944130000	906510000	490160000	698335000	1037500000	330090000	655450000	604990000	630220000	983060000	771830000	948910000	860370000	873740000	777610000	291940000	534775000	1017700000
Itpr3	26888000	298900000	0	149450000	38940000	378570000	208755000	238410000	306340000	272375000	29321000	14535000	16251000	15393000	102540000	85091000	130130000	107610500	328660000	440270000	30121000	235195500	143050000	0	0	0	0	495190000	33453000	57579000	45516000	180960000	11753000	0	5876500	79267000	68843000	0	0	0	0	185840000	37710000	111775000	12860000	57839000	157790000	107814500	104860000
Tgfbi	28382000	49472000	8844700	29158350	36386000	29997000	33191500	4908100	37395000	21151550	0	33593000	123490000	78541500	1512000000	52593000	75520000	64056500	1388200000	49301000	35638000	42469500	986220000	3618200	26659000	1442200	14050600	1727000000	37509000	27650000	32579500	889720000	28992000	6185900	17588950	1994600000	6035700	28089000	27672000	27880500	897360000	168110000	2662600	85386300	1078200000	69668000	3119600	36393800	1123500000
Apoa1	21649000000	11026000000	7640000000	9333000000	9660200000	10940000000	10300100000	11294000000	14916000000	13105000000	1934200000	4521600000	2215600000	3368600000	6853300000	3956600000	8483100000	6219850000	2338800000	9599100000	9796200000	9697650000	3325800000	352510000	10807000000	26579000000	18693000000	6185100000	8785500000	6892200000	7838850000	5155400000	9800700000	10357000000	10078850000	9277200000	18089000000	34456000000	4282000000	19369000000	7288400000	5767000000	3991300000	4879150000	6218000000	17836000000	5397300000	11616650000	5697500000
Top2a	50594000	97208000	9692500	53450250	63279000	32540000	47909500	7640500	12249000	9944750	0	48823000	102620000	75721500	145890000	103950000	63712000	83831000	207410000	191370000	37611000	114490500	371030000	0	15675000	0	7837500	334690000	74025000	67290000	70657500	397220000	25821000	8256700	17038850	88157000	50709000	21847000	0	10923500	181700000	231660000	34702000	133181000	95387000	13489000	53682000	33585500	281080000
Fgg	4466100000	2396900000	2049100000	2223000000	2041100000	2053100000	2047100000	4827000000	2653800000	3740400000	525450000	1334900000	898130000	1116515000	3624100000	1983600000	3000800000	2492200000	1173700000	5812900000	3478900000	4645900000	1716600000	37108000	2711800000	3361800000	3036800000	2335300000	3098900000	2332600000	2715750000	2177300000	1920800000	1814100000	1867450000	5521300000	4974200000	4867300000	794670000	2830985000	969740000	4969700000	957010000	2963355000	1620500000	4817300000	887160000	2852230000	1873800000
Thrap3	9553800	29521000	18672000	24096500	30665000	16785000	23725000	12236000	13992000	13114000	0	0	18011000	9005500	550540000	104120000	130560000	117340000	805230000	299380000	47122000	173251000	963880000	0	0	5683300	2841650	576090000	0	49889000	24944500	919460000	0	15309000	7654500	343140000	4592400	11947000	12098000	12022500	940150000	155020000	34286000	94653000	1079000000	38933000	8390100	23661550	604220000
Acaca	33039000	127120000	238210000	182665000	73406000	18656000	46031000	0	22574000	11287000	0	102770000	264400000	183585000	22226000	302240000	87357000	194798500	33877000	100080000	90130000	95105000	90522000	33673000	83393000	0	41696500	53870000	99817000	66866000	83341500	44244000	66787000	34789000	50788000	27476000	0	31265000	0	15632500	30875000	66369000	51808000	59088500	6663100	22838000	0	11419000	24319000
Itga3	169780000	207470000	73218000	140344000	335030000	104930000	219980000	152910000	138020000	145465000	0	183550000	320720000	252135000	1367200000	235770000	283150000	259460000	1653500000	612280000	413770000	513025000	1234600000	0	195930000	0	97965000	809780000	368250000	283470000	325860000	1392200000	191340000	34839000	113089500	1506700000	29810000	83273000	17201000	50237000	1144500000	535930000	69962000	302946000	1368200000	318240000	42741000	180490500	843160000
Psmd11	334790000	785010000	513420000	649215000	712770000	467040000	589905000	461850000	295940000	378895000	360320000	857800000	1151700000	1004750000	345960000	764620000	917480000	841050000	282760000	750690000	700370000	725530000	271290000	0	500220000	17920000	259070000	405170000	651010000	723870000	687440000	273060000	636560000	222110000	429335000	375590000	116580000	486920000	115770000	301345000	513810000	748480000	597880000	673180000	614750000	512330000	117240000	314785000	553600000
Eif4b	1393500000	1442300000	1230200000	1336250000	1468400000	1216100000	1342250000	620260000	1473500000	1046880000	0	1108900000	1552600000	1330750000	727810000	2504600000	1637300000	2070950000	1052700000	519600000	748940000	634270000	1295700000	0	1324800000	173990000	749395000	725590000	1120000000	1104500000	1112250000	1067800000	1092700000	579270000	835985000	515740000	687360000	1615100000	2309000000	1962050000	980350000	931370000	1971100000	1451235000	837760000	879570000	1125200000	1002385000	746340000
Srrt	54430000	112870000	16882000	64876000	140320000	73682000	107001000	74107000	44714000	59410500	0	221720000	7970900	114845450	330860000	292320000	193850000	243085000	703180000	210460000	272380000	241420000	560580000	158060000	42372000	0	21186000	641520000	268660000	135260000	201960000	654680000	76279000	6744100	41511550	315870000	0	35206000	6068800	20637400	162500000	364720000	100120000	232420000	192000000	161540000	4299500	82919750	297560000
Lap3	707310000	782610000	867230000	824920000	607810000	842540000	725175000	564560000	818070000	691315000	0	776140000	1147700000	961920000	736690000	530960000	931920000	731440000	695660000	518070000	759050000	638560000	701450000	0	884030000	336100000	610065000	742280000	569360000	665850000	617605000	713110000	791450000	613530000	702490000	730430000	737320000	654410000	1008600000	831505000	632510000	593540000	717730000	655635000	691620000	671550000	1102400000	886975000	666520000
Nop56	174310000	135560000	26884000	81222000	217050000	125100000	171075000	233220000	32633000	132926500	0	170680000	40998000	105839000	644580000	345340000	423020000	384180000	696440000	795300000	384580000	589940000	421890000	0	220740000	0	110370000	477440000	329260000	290980000	310120000	778420000	135840000	10402000	73121000	605150000	12035000	80471000	14634000	47552500	473530000	808440000	276640000	542540000	543570000	274990000	42741000	158865500	629080000
Prep	234520000	463820000	333990000	398905000	436160000	364990000	400575000	366280000	326560000	346420000	159730000	465140000	684970000	575055000	225970000	416430000	480390000	448410000	489490000	261420000	499910000	380665000	388830000	11610000	376080000	70551000	223315500	507810000	301770000	336500000	319135000	458790000	412850000	114120000	263485000	317780000	56717000	313200000	104450000	208825000	115210000	356840000	376270000	366555000	170050000	304280000	141370000	222825000	259730000
Copg1	124880000	410850000	175760000	293305000	511580000	239870000	375725000	279220000	130890000	205055000	0	574520000	1002600000	788560000	302500000	1148400000	736670000	942535000	330350000	775480000	452950000	614215000	305760000	4644900	523350000	9651900	266500950	426410000	629840000	543560000	586700000	431150000	599040000	168590000	383815000	426720000	42305000	238290000	54681000	146485500	325700000	536650000	425460000	481055000	294960000	402890000	45686000	224288000	415080000
Ruvbl2	401370000	405260000	194910000	300085000	443420000	365050000	404235000	394470000	302310000	348390000	0	648200000	580460000	614330000	554440000	777970000	748570000	763270000	475550000	626760000	544720000	585740000	434170000	397990000	486370000	20455000	253412500	537870000	514720000	522630000	518675000	470090000	449100000	199800000	324450000	510430000	29727000	284060000	119480000	201770000	613620000	750450000	460080000	605265000	673170000	419370000	71838000	245604000	623720000
Hnrnpl	356730000	452740000	180030000	316385000	332760000	349580000	341170000	268450000	318350000	293400000	113220000	410760000	285350000	348055000	1731400000	398660000	402440000	400550000	2718200000	873970000	516880000	695425000	2243200000	0	494390000	248130000	371260000	2045900000	562820000	571740000	567280000	2467600000	341670000	168730000	255200000	1251800000	101600000	225860000	230690000	228275000	1083500000	839840000	416540000	628190000	1109000000	438480000	106120000	272300000	1365400000
Arhgef2	15442000	132390000	16038000	74214000	114350000	60658000	87504000	21439000	15052000	18245500	0	183150000	364010000	273580000	80274000	971590000	354520000	663055000	170060000	388350000	455580000	421965000	99714000	0	130090000	0	65045000	232090000	272200000	173540000	222870000	217400000	80707000	0	40353500	52999000	0	21753000	6714700	14233850	3519100	148090000	140150000	144120000	37061000	181190000	0	90595000	88331000
Idh1	1097500000	1138800000	981670000	1060235000	1050500000	1185200000	1117850000	810690000	1440200000	1125445000	1132700000	1585400000	1898600000	1742000000	1342600000	807990000	1533100000	1170545000	1307600000	566730000	1271800000	919265000	1704800000	339260000	1863600000	1013000000	1438300000	1289000000	1001500000	1044400000	1022950000	1062400000	1587900000	1039300000	1313600000	1191900000	850900000	1482700000	1109600000	1296150000	1530500000	985850000	1147300000	1066575000	1314800000	1215500000	987730000	1101615000	1234700000
Rpl7	2656400000	2052300000	3481600000	2766950000	3930100000	2964100000	3447100000	1775800000	3269300000	2522550000	925190000	3013300000	4579500000	3796400000	1990800000	5308500000	3951900000	4630200000	1533800000	2949000000	3196500000	3072750000	1243400000	1675100000	2034100000	1573100000	1803600000	1983200000	2955000000	2014000000	2484500000	1607400000	2631400000	1680000000	2155700000	2125800000	834430000	2701200000	3509300000	3105250000	4535300000	2154600000	3475200000	2814900000	3893400000	2750500000	2657700000	2704100000	3180000000
Eno3	3938900000	8584900000	340870000	4462885000	242180000	453390000	347785000	204060000	1490100000	847080000	744310000	338740000	733380000	536060000	497270000	276580000	876080000	576330000	411720000	102800000	255650000	179225000	915550000	2388600000	834890000	1660600000	1247745000	1067300000	358290000	328150000	343220000	594140000	528120000	379100000	453610000	436660000	4004000000	5085400000	1020800000	3053100000	498940000	1072100000	1690100000	1381100000	666950000	598690000	622550000	610620000	591160000
Stat3	36498000	141170000	16981000	79075500	232950000	94198000	163574000	29753000	17905000	23829000	0	403210000	420070000	411640000	180570000	621330000	455090000	538210000	211950000	479180000	435910000	457545000	180550000	0	412520000	0	206260000	320990000	360560000	292300000	326430000	324360000	312630000	20745000	166687500	172560000	9885100	52304000	10167000	31235500	36375000	229500000	201000000	215250000	105080000	153050000	0	76525000	189020000
Epx	296100000	213990000	12132000	113061000	89944000	138510000	114227000	0	168000000	84000000	0	281770000	147730000	214750000	233460000	43735000	423690000	233712500	475050000	34548000	24120000	29334000	1146300000	0	5657700	104930000	55293850	280030000	5352600	23465000	14408800	315570000	6764400	12229000	9496700	111300000	23694000	794960000	34011000	414485500	1519200000	5299700	0	2649850	351970000	10240000	5931900	8085950	270300000
Atp5f1b	2170500000	1833000000	1699900000	1766450000	1225200000	2054700000	1639950000	3325600000	2306800000	2816200000	906040000	2641700000	1216200000	1928950000	8145800000	1097200000	1071500000	1084350000	6822700000	1400100000	2787700000	2093900000	5588900000	250370000	3394700000	1171000000	2282850000	5004500000	1369700000	3010600000	2190150000	3592100000	2765200000	2672900000	2719050000	7372200000	1971800000	2497300000	2001300000	2249300000	9713000000	3666700000	2210700000	2938700000	8978200000	2044400000	1907200000	1975800000	7759200000
Abce1	218960000	493680000	301240000	397460000	349290000	236850000	293070000	178780000	206060000	192420000	107850000	389290000	972440000	680865000	404220000	740500000	567050000	653775000	427060000	451380000	293460000	372420000	513180000	0	521980000	0	260990000	494230000	241130000	335490000	288310000	459930000	596080000	119150000	357615000	329520000	14127000	215240000	44512000	129876000	536240000	486720000	331820000	409270000	454690000	208980000	65266000	137123000	661880000
Rps4x	2400600000	2083800000	2525700000	2304750000	3121300000	3154500000	3137900000	1703800000	3010100000	2356950000	441910000	2331500000	4118900000	3225200000	3097400000	2356400000	2148100000	2252250000	3323200000	2282400000	2342200000	2312300000	2756900000	0	1572600000	1474000000	1523300000	3384600000	2194500000	2270200000	2232350000	2648200000	1951900000	1954000000	1952950000	2692800000	1079400000	2162600000	3090200000	2626400000	4315700000	2139700000	2907700000	2523700000	3800800000	1897300000	2334100000	2115700000	3769100000
Cd163	0	0	0	0	0	0	0	0	0	0	0	0	20049000	10024500	163410000	0	0	0	366480000	0	0	0	1118800000	0	0	0	0	426580000	0	0	0	426660000	0	0	0	210440000	0	7138800	0	3569400	413880000	0	0	0	137070000	0	0	0	304030000
Hp1bp3	231240000	190490000	301680000	246085000	192240000	147160000	169700000	301150000	271060000	286105000	0	126400000	148050000	137225000	734920000	291350000	300580000	295965000	832830000	615800000	302990000	459395000	687380000	0	67856000	30534000	49195000	502080000	305060000	291610000	298335000	833210000	124510000	51430000	87970000	684860000	107490000	220540000	228460000	224500000	618550000	396170000	422570000	409370000	691530000	366600000	34496000	200548000	493860000
Arcn1	1335700000	2277500000	497660000	1387580000	2218200000	1589500000	1903850000	1468800000	1157400000	1313100000	22281000	3450900000	4370400000	3910650000	2567300000	6818100000	2501700000	4659900000	3342200000	2831800000	2463500000	2647650000	2866900000	0	2700700000	116490000	1408595000	2197200000	3660400000	2444500000	3052450000	2475000000	3567000000	1099900000	2333450000	5381900000	109730000	1579500000	354660000	967080000	3077300000	2419900000	2399600000	2409750000	2584600000	4202200000	92717000	2147458500	2295400000
Xpo1	128490000	319560000	288600000	304080000	469610000	155450000	312530000	56025000	84058000	70041500	5240000	296660000	391440000	344050000	216980000	757610000	405070000	581340000	299150000	553240000	269520000	411380000	189030000	0	382320000	0	191160000	412380000	489900000	379720000	434810000	401120000	345610000	89208000	217409000	235730000	0	183690000	10607000	97148500	106770000	369280000	211290000	290285000	137150000	333360000	18168000	175764000	374620000
Rcc2	308230000	404830000	349160000	376995000	426010000	408330000	417170000	157810000	268000000	212905000	45676000	353290000	453980000	403635000	735300000	667050000	497150000	582100000	1026800000	783710000	486930000	635320000	891930000	0	230990000	74271000	152630500	924690000	444150000	423070000	433610000	1026300000	207760000	122900000	165330000	784850000	19655000	212650000	41043000	126846500	478550000	588190000	337930000	463060000	524790000	478090000	37882000	257986000	699120000
Pfkp	361570000	439560000	81627000	260593500	323790000	352840000	338315000	90283000	186360000	138321500	0	677600000	794150000	735875000	246830000	745170000	864420000	804795000	270780000	741080000	421060000	581070000	259600000	0	468370000	65394000	266882000	282310000	566040000	348990000	457515000	374740000	408080000	109670000	258875000	324360000	24518000	258360000	39938000	149149000	202270000	450970000	262220000	356595000	249220000	311740000	55171000	183455500	247200000
Lonp1	46772000	85724000	20440000	53082000	25122000	35553000	30337500	63814000	36756000	50285000	0	70855000	48232000	59543500	239290000	105530000	137120000	121325000	319070000	481880000	148510000	315195000	279860000	0	19447000	13806000	16626500	271890000	43826000	128030000	85928000	278830000	57853000	0	28926500	284290000	0	33216000	16544000	24880000	199960000	236210000	17331000	126770500	256750000	103950000	11157000	57553500	282610000
Pitrm1	0	29864000	18928000	24396000	30659000	25208000	27933500	12139000	32407000	22273000	0	19021000	7289700	13155350	468960000	14569000	51505000	33037000	449840000	48200000	23151000	35675500	386580000	0	0	0	0	365710000	11211000	23079000	17145000	311340000	12084000	3865000	7974500	393340000	5436800	14650000	7639700	11144850	203960000	117500000	0	58750000	180650000	52922000	0	26461000	277710000
Gspt1	94351000	371880000	118540000	245210000	297430000	174660000	236045000	80026000	148650000	114338000	33909000	294590000	541020000	417805000	329350000	777810000	388110000	582960000	472350000	226410000	83268000	154839000	540530000	51803000	341730000	17272000	179501000	560100000	206710000	229510000	218110000	455050000	109260000	57373000	83316500	252560000	0	257070000	53561000	155315500	208600000	280170000	290420000	285295000	244240000	239370000	30392000	134881000	418320000
Smarca5	41429000	58210000	22816000	40513000	42332000	72008000	57170000	37822000	21902000	29862000	85351000	7258400	15002000	11130200	137150000	169070000	150930000	160000000	259270000	242860000	18339000	130599500	185500000	0	21881000	0	10940500	280510000	27045000	73208000	50126500	251340000	14524000	19588000	17056000	173890000	21963000	31218000	0	15609000	63466000	356420000	43526000	199973000	64163000	87071000	15662000	51366500	150880000
Parp1	25285000	57557000	0	28778500	72616000	56458000	64537000	11897000	22636000	17266500	0	55520000	65049000	60284500	282460000	207850000	129060000	168455000	468830000	136150000	55216000	95683000	424800000	0	9157300	0	4578650	426310000	25878000	81524000	53701000	455800000	33691000	35042000	34366500	205770000	0	12491000	0	6245500	105360000	205870000	77130000	141500000	229490000	76123000	0	38061500	305630000
Nampt	428490000	459260000	232090000	345675000	396380000	453910000	425145000	169170000	454240000	311705000	38777000	735210000	964790000	850000000	444030000	607630000	926640000	767135000	472470000	303130000	452590000	377860000	329140000	0	639920000	0	319960000	539810000	624770000	494620000	559695000	537530000	744690000	272600000	508645000	425350000	43284000	275820000	304130000	289975000	250100000	434580000	643920000	539250000	481520000	437190000	184450000	310820000	349620000
Gars	122580000	450780000	346090000	398435000	313690000	274240000	293965000	76389000	241250000	158819500	0	465970000	806740000	636355000	222590000	792210000	664570000	728390000	243440000	490860000	315580000	403220000	288870000	8756000	425060000	15020000	220040000	303920000	530890000	372680000	451785000	329620000	436410000	40406000	238408000	298780000	45314000	330180000	121360000	225770000	259020000	363710000	212440000	288075000	288540000	374960000	86382000	230671000	286880000
Paics	691510000	1073600000	925420000	999510000	700100000	969060000	834580000	626290000	843950000	735120000	135380000	1229400000	1590000000	1409700000	777230000	695130000	1019800000	857465000	754320000	719140000	1008300000	863720000	707570000	145170000	959870000	93317000	526593500	744980000	794280000	672120000	733200000	805790000	967450000	468270000	717860000	657990000	25618000	875280000	470490000	672885000	757490000	1146800000	861220000	1004010000	840750000	710240000	598330000	654285000	871180000
Flii	102450000	246290000	46231000	146260500	236840000	11067000	123953500	112760000	7545700	60152850	0	260840000	322280000	291560000	141250000	662640000	343880000	503260000	162600000	397630000	149620000	273625000	86022000	0	117660000	39954000	78807000	218160000	279410000	171340000	225375000	192890000	105330000	13369000	59349500	171500000	34767000	72313000	20081000	46197000	28173000	267160000	135780000	201470000	73863000	204040000	21673000	112856500	126650000
Ddx39b	751620000	1074700000	729250000	901975000	1132300000	845440000	988870000	738620000	712850000	725735000	80897000	1134300000	1580700000	1357500000	1454500000	1690700000	1691500000	1691100000	1661300000	1886800000	1136200000	1511500000	1119200000	0	1163800000	209570000	686685000	1780900000	1072800000	1298000000	1185400000	1776200000	974920000	539120000	757020000	1632100000	391770000	661630000	584050000	622840000	1591700000	1521900000	812490000	1167195000	1501400000	983490000	546620000	765055000	1823300000
Ilf3	50144000	60349000	28539000	44444000	107580000	113720000	110650000	133540000	50166000	91853000	0	26478000	36400000	31439000	732700000	269160000	231820000	250490000	906890000	221160000	55002000	138081000	756780000	7382500	2355000	5226800	3790900	666040000	96269000	177640000	136954500	829710000	32155000	5964600	19059800	630390000	4382200	20712000	29591000	25151500	647950000	347780000	119030000	233405000	715500000	231120000	1756500	116438250	836030000
	4902300000	3381500000	23102000000	13241750000	2441900000	3387200000	2914550000	3532500000	4531000000	4031750000	5402500000	6017400000	2419900000	4218650000	4422400000	1226800000	3182100000	2204450000	3412900000	4488800000	4815100000	4651950000	2530800000	2113000000	6197900000	18682000000	12439950000	2256900000	5327500000	2083600000	3705550000	4816800000	1957100000	3224400000	2590750000	3792400000	9163300000	7761800000	3218100000	5489950000	2497100000	1282000000	3161400000	2221700000	3045300000	4788500000	7808000000	6298250000	3566100000
Ide	131440000	430100000	179230000	304665000	269960000	149170000	209565000	163650000	113910000	138780000	41402000	267760000	372030000	319895000	163180000	268540000	380360000	324450000	184900000	196950000	260300000	228625000	176740000	70738000	264930000	47837000	156383500	235290000	228980000	167320000	198150000	176870000	320160000	293510000	306835000	208790000	51300000	192960000	5663400	99311700	178840000	192130000	163550000	177840000	174170000	183970000	55414000	119692000	229400000
Itih1	173520000	118090000	14975000	66532500	285030000	135950000	210490000	313420000	164280000	238850000	50004000	14532000	61011000	37771500	287600000	192050000	311570000	251810000	58969000	1285700000	430500000	858100000	183670000	13705000	294210000	34188000	164199000	187960000	662590000	148560000	405575000	194600000	396840000	112670000	254755000	449550000	45316000	151730000	23105000	87417500	87061000	137680000	0	68840000	87183000	522410000	5879000	264144500	106910000
Nsun2	38662000	223880000	37121000	130500500	229230000	137980000	183605000	111900000	108560000	110230000	31153000	235440000	432520000	333980000	180580000	437360000	300480000	368920000	402720000	500840000	197950000	349395000	301310000	0	72580000	0	36290000	308770000	284970000	220620000	252795000	314130000	109400000	38695000	74047500	169740000	0	84589000	34124000	59356500	120030000	331460000	184510000	257985000	111530000	154590000	29671000	92130500	207300000
Ptprc	150220000	70776000	0	35388000	190100000	48027000	119063500	257240000	69961000	163600500	0	93377000	188690000	141033500	288530000	207740000	368000000	287870000	192660000	1081500000	381340000	731420000	187430000	12783000	118680000	11438000	65059000	181740000	221960000	174920000	198440000	508050000	158430000	31183000	94806500	318340000	0	6599400	9097600	7848500	55453000	351070000	41321000	196195500	125370000	223080000	12146000	117613000	107020000
Ckm	5550300000	10031000000	292300000	5161650000	116870000	227110000	171990000	101980000	1389400000	745690000	1856100000	8865500	0	4432750	250380000	19866000	809210000	414538000	346570000	54384000	189600000	121992000	2757000000	4232800000	3115600000	2413800000	2764700000	2374900000	131090000	215090000	173090000	929460000	302140000	248390000	275265000	349450000	15961000000	6055400000	825860000	3440630000	294390000	894700000	945240000	919970000	673490000	332520000	707920000	520220000	1178500000
Serpina3k	29177000000	11751000000	9329400000	10540200000	12457000000	10988000000	11722500000	19991000000	19056000000	19523500000	7179600000	10010000000	6414600000	8212300000	9256900000	7183300000	12806000000	9994650000	4769100000	14784000000	18366000000	16575000000	7168800000	617120000	18511000000	32453000000	25482000000	7020000000	16059000000	9595900000	12827450000	7870700000	15355000000	13577000000	14466000000	12602000000	28185000000	29616000000	6701200000	18158600000	4572500000	5347000000	5182700000	5264850000	5475900000	15901000000	8042600000	11971800000	4407600000
Cat	484600000	421410000	597110000	509260000	944270000	1324600000	1134435000	665150000	1199700000	932425000	138250000	162840000	183150000	172995000	510900000	162440000	288310000	225375000	539920000	258450000	796910000	527680000	840970000	16761000	136310000	1469300000	802805000	437670000	150050000	573720000	361885000	467050000	273500000	540390000	406945000	443880000	1020300000	250530000	309810000	280170000	685170000	278930000	340150000	309540000	518720000	624740000	324890000	474815000	471810000
Ssb	358590000	390390000	660110000	525250000	554450000	456680000	505565000	190950000	493860000	342405000	0	591890000	737870000	664880000	912530000	795600000	656460000	726030000	1595900000	1020400000	680620000	850510000	1239000000	0	281660000	5979700	143819850	908830000	1016200000	418490000	717345000	1041200000	248350000	111130000	179740000	665400000	9617200	422590000	88474000	255532000	1497000000	587390000	430090000	508740000	1766800000	505510000	234370000	369940000	1151800000
Wars	174500000	299420000	168310000	233865000	178800000	155310000	167055000	30118000	104010000	67064000	0	191540000	578100000	384820000	331280000	501850000	353170000	427510000	335480000	208670000	131260000	169965000	305060000	0	76160000	7636600	41898300	355300000	238960000	205320000	222140000	276860000	192610000	21935000	107272500	277470000	0	66436000	27593000	47014500	323550000	162340000	129490000	145915000	265810000	129490000	121480000	125485000	267840000
Hist1h1d	14128000000	6237000000	12570000000	9403500000	7164300000	8181400000	7672850000	9431000000	11905000000	10668000000	8176000000	4859100000	5233700000	5046400000	26800000000	6244300000	4848400000	5546350000	20723000000	15669000000	8842900000	12255950000	16477000000	758740000	4289400000	7518200000	5903800000	15344000000	7594400000	7495900000	7545150000	19330000000	9852700000	8739300000	9296000000	18653000000	15139000000	5303800000	20207000000	12755400000	33171000000	6864500000	7868500000	7366500000	37294000000	13433000000	33128000000	23280500000	26193000000
Mcm4	27358000	223340000	55707000	139523500	160350000	69617000	114983500	37873000	47154000	42513500	0	111210000	243650000	177430000	331970000	233200000	161830000	197515000	412270000	332700000	54257000	193478500	551690000	1651000	26291000	0	13145500	515840000	118630000	147590000	133110000	314030000	91942000	18110000	55026000	193760000	0	107690000	12863000	60276500	342760000	200550000	62899000	131724500	277860000	54558000	0	27279000	456940000
Psmc4	413760000	1025200000	419180000	722190000	912840000	575490000	744165000	174710000	484080000	329395000	0	1008600000	1981600000	1495100000	660710000	1313100000	1236300000	1274700000	684090000	1152300000	880540000	1016420000	706780000	19866000	789350000	86975000	438162500	572070000	1074700000	655910000	865305000	527200000	714560000	336020000	525290000	581030000	23852000	497200000	244120000	370660000	690600000	733810000	576940000	655375000	658460000	552310000	250850000	401580000	541500000
Psmc1	339900000	703990000	406620000	555305000	859700000	455950000	657825000	403780000	473940000	438860000	32204000	582800000	1162500000	872650000	577540000	1065600000	770440000	918020000	697740000	509650000	485430000	497540000	794310000	90573000	355020000	53322000	204171000	587050000	419790000	441990000	430890000	457600000	377750000	242880000	310315000	500750000	50771000	391400000	308410000	349905000	657290000	578120000	458440000	518280000	507290000	385260000	158640000	271950000	538180000
Sf3b2	62806000	173110000	112300000	142705000	108190000	129500000	118845000	62797000	93426000	78111500	0	117410000	244030000	180720000	490110000	250230000	229020000	239625000	808890000	222680000	111950000	167315000	770700000	0	97464000	0	48732000	497980000	258730000	248430000	253580000	778230000	109920000	52167000	81043500	458810000	26538000	158240000	261050000	209645000	476730000	311520000	223140000	267330000	524990000	213850000	67875000	140862500	404970000
Nt5e	1447500000	1041400000	4969500000	3005450000	1746800000	173280000	960040000	1371800000	239650000	805725000	0	745010000	465220000	605115000	2484500000	593150000	595640000	594395000	1771300000	1412000000	1988000000	1700000000	935060000	0	835520000	0	417760000	1067300000	915070000	1064000000	989535000	2102900000	1030500000	121680000	576090000	2427600000	47736000	541480000	668980000	605230000	1489600000	1281600000	699960000	990780000	1749300000	825660000	152310000	488985000	1422100000
Itga6	5723600	0	0	0	3199000	0	1599500	0	5043100	2521550	0	0	0	0	506940000	8215000	7831500	8023250	435530000	6277200	0	3138600	466350000	0	0	0	0	282830000	0	0	0	469770000	0	0	0	448270000	0	2761100	0	1380550	357550000	46449000	7129100	26789050	258930000	1721000	0	860500	395150000
Nes	0	20101000	0	10050500	63949000	0	31974500	73277000	11581000	42429000	0	6252600	30148000	18200300	104620000	106460000	57987000	82223500	268820000	21610000	0	10805000	385510000	0	3467700	77152000	40309850	224720000	1202100	0	601050	165430000	10814000	22976000	16895000	49933000	150820000	22251000	43743000	32997000	284570000	69611000	22964000	46287500	71379000	42502000	0	21251000	198240000
Tcerg1	36284000	47774000	12832000	30303000	52797000	29468000	41132500	5690800	38883000	22286900	0	31034000	30003000	30518500	330430000	85916000	89746000	87831000	463850000	57942000	0	28971000	367490000	0	82681000	0	41340500	240580000	24362000	56952000	40657000	260210000	62630000	0	31315000	147430000	30145000	23117000	0	11558500	200370000	120450000	52827000	86638500	305270000	71755000	12144000	41949500	286780000
Pdlim5	145350000	235710000	29357000	132533500	245150000	148970000	197060000	157250000	124090000	140670000	0	296510000	401590000	349050000	200610000	458220000	349610000	403915000	523550000	200840000	198210000	199525000	376880000	0	150580000	50697000	100638500	391900000	230240000	230770000	230505000	458080000	188900000	38501000	113700500	178170000	0	202990000	129640000	166315000	239030000	333000000	280560000	306780000	338300000	178400000	47913000	113156500	320170000
Eif3l	230470000	632740000	243850000	438295000	464620000	265750000	365185000	373160000	250010000	311585000	194770000	642190000	635280000	638735000	266050000	1042500000	477060000	759780000	265440000	486920000	434970000	460945000	189040000	9505000	464540000	21318000	242929000	343690000	649690000	489050000	569370000	308070000	561270000	173720000	367495000	287660000	31338000	248050000	7624800	127837400	332320000	620870000	407940000	514405000	359950000	355620000	52319000	203969500	424800000
Cd177	312290000	3994800	41017000	22505900	487570000	185090000	336330000	1300300000	205110000	752705000	40724000	218310000	7981100	113145550	1230100000	406220000	542450000	474335000	282500000	1204200000	998600000	1101400000	134470000	0	513260000	56793000	285026500	277890000	418140000	623240000	520690000	1048300000	378500000	342020000	360260000	1333200000	125960000	76185000	0	38092500	51182000	582830000	180030000	381430000	477450000	933960000	203310000	568635000	275140000
Rnh1	508350000	775450000	490050000	632750000	538060000	571830000	554945000	594630000	461800000	528215000	146360000	788650000	951550000	870100000	688850000	817090000	874660000	845875000	1130700000	852110000	830330000	841220000	1069300000	0	1084500000	127500000	606000000	1289800000	514120000	700830000	607475000	927930000	1022200000	315290000	668745000	821150000	94202000	751040000	287030000	519035000	548770000	599600000	648230000	623915000	671790000	605380000	186150000	395765000	1042500000
Pus7	36201000	109050000	29243000	69146500	119870000	54857000	87363500	32488000	46918000	39703000	22924000	159770000	414700000	287235000	288490000	420850000	337870000	379360000	375250000	329370000	84046000	206708000	378540000	0	39443000	0	19721500	252950000	105730000	91322000	98526000	393790000	172880000	14445000	93662500	290920000	11272000	34926000	6614300	20770150	293940000	178710000	43104000	110907000	371100000	88603000	13657000	51130000	311100000
Kars	371180000	790550000	546920000	668735000	727980000	628760000	678370000	486580000	542270000	514425000	62416000	880580000	1620200000	1250390000	696830000	1128100000	936410000	1032255000	670740000	733840000	797820000	765830000	694320000	16227000	641600000	46749000	344174500	969800000	915140000	778890000	847015000	805910000	699020000	476780000	587900000	737970000	113750000	562140000	281980000	422060000	643250000	725700000	718980000	722340000	680170000	760900000	108030000	434465000	812000000
Arpc2	1045400000	994780000	783140000	888960000	912360000	1390100000	1151230000	979040000	1226800000	1102920000	2015500000	1284700000	1858800000	1571750000	1522300000	1214900000	1420000000	1317450000	1249800000	1444300000	1493600000	1468950000	1268300000	0	1131600000	729460000	930530000	1291400000	1217000000	1204200000	1210600000	1135500000	1059400000	969330000	1014365000	1962200000	475010000	927040000	828960000	878000000	1843100000	956480000	773350000	864915000	1731300000	1390500000	790590000	1090545000	1388000000
Myo1c	10413000	164910000	68350000	116630000	201870000	191740000	196805000	38726000	77197000	57961500	0	237210000	225360000	231285000	185700000	464820000	293080000	378950000	216730000	380690000	153060000	266875000	245950000	20737000	98671000	41503000	70087000	348530000	369690000	130470000	250080000	267190000	92656000	33736000	63196000	167040000	22941000	28617000	65876000	47246500	153950000	248780000	25746000	137263000	87134000	111890000	53594000	82742000	270660000
	1398300000	6915900000	419010000000	212962950000	9212600000	8906300000	9059450000	34211000000	3212900000	18711950000	143920000000	44159000000	5023100000	24591050000	0	945090000	5657200000	3301145000	0	44609000	1563100000	803854500	0	7680200000	1174000000	5396400000	3285200000	0	56511000000	341880000	28426440000	1317900	642700000	959410000	801055000	0	34266000000	44310000000	9192100000	26751050000	26627000	223520000	118150000000	59186760000	2748600	49507000	41993000000	21021253500	0
	13981000000	3901700000	4351100000	4126400000	3465000000	1921000000	2693000000	7304200000	1529900000	4417050000	35199000000	1472500000	1977800000	1725150000	32165000	312390000	174690000	243540000	0	1228800000	1145300000	1187050000	0	21474000000	1365300000	22484000000	11924650000	153390000	1208400000	4746800000	2977600000	0	2157100000	18487000000	10322050000	2738700	8335500000	5768100000	2640800000	4204450000	8999100	1115500000	4928900000	3022200000	16732000	1416300000	19004000000	10210150000	0
	4776100000	2027400000	5012900000	3520150000	1179000000	584790000	881895000	2992600000	488960000	1740780000	12253000000	5758600000	287800000	3023200000	37847000	372910000	165360000	269135000	21159000	628650000	601550000	615100000	17302000	5579400000	1167200000	9833100000	5500150000	130050000	789190000	1832700000	1310945000	38271000	2258200000	6298000000	4278100000	11598000	4956500000	1526400000	1761700000	1644050000	7009900	707580000	1928000000	1317790000	16415000	232100000	4680700000	2456400000	25656000
Uba6	25170000	106510000	17863000	62186500	165620000	46456000	106038000	13405000	13896000	13650500	0	134520000	290180000	212350000	87964000	391720000	222670000	307195000	152010000	253760000	95709000	174734500	205290000	0	56239000	0	28119500	190220000	206570000	57132000	131851000	221420000	86920000	22726000	54823000	138030000	0	44603000	0	22301500	28895000	127410000	121740000	124575000	49445000	91329000	7363900	49346450	61962000
Mars	9856700	283070000	108690000	195880000	153020000	110920000	131970000	20022000	92903000	56462500	16273000	324960000	609340000	467150000	101450000	604720000	363020000	483870000	135900000	260680000	188770000	224725000	144030000	0	147760000	55470000	101615000	202980000	256930000	212610000	234770000	190290000	168820000	24106000	96463000	104830000	43710000	82311000	18371000	50341000	51239000	211570000	219960000	215765000	14896000	148360000	15454000	81907000	109830000
Ngp	5884800000	1607200000	3468000000	2537600000	6204700000	6531600000	6368150000	19901000000	8716000000	14308500000	1079700000	3675500000	1401300000	2538400000	11841000000	3979800000	5761400000	4870600000	3929900000	10697000000	12073000000	11385000000	2246900000	75521000	6407500000	6530100000	6468800000	3155800000	8120800000	12465000000	10292900000	9775800000	12600000000	17393000000	14996500000	13436000000	9825700000	4214600000	3839700000	4027150000	1342600000	7333900000	9273400000	8303650000	5136200000	18060000000	11867000000	14963500000	3586800000
Nudc	393910000	521930000	534670000	528300000	488540000	490060000	489300000	325080000	430790000	377935000	37765000	586460000	925820000	756140000	339630000	879390000	703210000	791300000	458560000	341170000	566320000	453745000	667490000	54109000	545040000	364990000	455015000	432040000	489590000	370470000	430030000	355630000	753670000	298480000	526075000	451210000	122560000	453860000	547060000	500460000	776380000	430630000	516360000	473495000	618270000	517760000	337150000	427455000	364580000
Atp2a2	70930000	79707000	0	39853500	62237000	26261000	44249000	102890000	4252900	53571450	0	85817000	62597000	74207000	488100000	202450000	194480000	198465000	595860000	314410000	46229000	180319500	439920000	0	69435000	13695000	41565000	761260000	75116000	164180000	119648000	860890000	61385000	14144000	37764500	546770000	3473300	15123000	0	7561500	276290000	361710000	29215000	195462500	324240000	88633000	0	44316500	473880000
Psmc3	360150000	806410000	596110000	701260000	812130000	467640000	639885000	72399000	383630000	228014500	0	654930000	910870000	782900000	621950000	743430000	726020000	734725000	646640000	567760000	609280000	588520000	749890000	0	435670000	39826000	237748000	593920000	478310000	767530000	622920000	568700000	502980000	38570000	270775000	486210000	117130000	531630000	303080000	417355000	684940000	628530000	593620000	611075000	635010000	525230000	73736000	299483000	655370000
H2-K1	743320000	686430000	452920000	569675000	909510000	684980000	797245000	465060000	492010000	478535000	8163500	796640000	802040000	799340000	2563100000	679920000	838210000	759065000	2674000000	867540000	679340000	773440000	2068700000	35192000	700530000	252720000	476625000	2606000000	751970000	935660000	843815000	3886900000	694840000	640100000	667470000	2795000000	346710000	572610000	445200000	508905000	1780500000	1185700000	716860000	951280000	2463900000	684800000	484710000	584755000	1960900000
Got2	665070000	733490000	900430000	816960000	565560000	1276900000	921230000	1339700000	1241700000	1290700000	114110000	835810000	653430000	744620000	1840500000	459350000	772010000	615680000	1769300000	578980000	1073000000	825990000	1671800000	0	1251800000	416690000	834245000	1836800000	632690000	1158700000	895695000	1483300000	1053700000	997160000	1025430000	2119100000	1236300000	791150000	1195300000	993225000	1508900000	1238000000	901770000	1069885000	1689600000	1070700000	936740000	1003720000	1770600000
Itgb1	297060000	303950000	275610000	289780000	415890000	171770000	293830000	118790000	145720000	132255000	0	199460000	341670000	270565000	1125200000	275850000	338710000	307280000	1258600000	398080000	302510000	350295000	1321300000	0	177340000	17944000	97642000	967010000	444120000	337920000	391020000	1766100000	236180000	120300000	178240000	1345000000	72195000	254730000	69031000	161880500	1240100000	592320000	202070000	397195000	1534700000	369660000	151010000	260335000	1172400000
Hspa1b;Hspa1a	387530000	297520000	233490000	265505000	368160000	259330000	313745000	528300000	276420000	402360000	259450000	317460000	354840000	336150000	313520000	513370000	455540000	484455000	323690000	386630000	347360000	366995000	424100000	100020000	458200000	87313000	272756500	369620000	256220000	383840000	320030000	360470000	337360000	722850000	530105000	419980000	137050000	243820000	103090000	173455000	252910000	365920000	584850000	475385000	263090000	284170000	187650000	235910000	422900000
Cfl1	4431400000	4590900000	5606800000	5098850000	5080400000	6483900000	5782150000	6710500000	5905200000	6307850000	3937400000	6296200000	6452200000	6374200000	7537500000	4881000000	6470000000	5675500000	9299600000	4100200000	4929000000	4514600000	8743100000	300740000	7463000000	5573100000	6518050000	9706800000	5190600000	5359700000	5275150000	8493100000	7814200000	4905100000	6359650000	7727700000	4061000000	5235200000	7875500000	6555350000	10463000000	5877800000	8028900000	6953350000	12184000000	5790500000	8506700000	7148600000	8960500000
Serpinc1	4914600000	2944400000	2344400000	2644400000	1793700000	2352500000	2073100000	2907400000	4304900000	3606150000	266800000	1324800000	977160000	1150980000	1398300000	849170000	1572500000	1210835000	632570000	2238200000	2544600000	2391400000	905610000	17013000	1776100000	3672400000	2724250000	904100000	1696500000	1436400000	1566450000	1470600000	1867700000	1741900000	1804800000	1593100000	3582600000	4480600000	2347700000	3414150000	726290000	880050000	1473400000	1176725000	825950000	2650700000	2582100000	2616400000	599050000
Rpl6	4540800000	4529900000	6272500000	5401200000	6451000000	4660900000	5555950000	3537000000	5554900000	4545950000	586180000	3472800000	5780900000	4626850000	3607500000	7806200000	4971500000	6388850000	3734600000	2527900000	3213000000	2870450000	3397100000	19509000	1423500000	2672600000	2048050000	3480300000	3316600000	2892500000	3104550000	3056500000	2251400000	2359000000	2305200000	3525100000	2272100000	5346100000	6439300000	5892700000	5991900000	3097500000	6760800000	4929150000	4948300000	3780700000	5840000000	4810350000	4535500000
Hnrnpa1	1442400000	2573500000	2647600000	2610550000	1299100000	3120300000	2209700000	1080100000	2515400000	1797750000	328360000	2334900000	1996700000	2165800000	3992000000	1562600000	1498700000	1530650000	6570700000	2159900000	2151000000	2155450000	4887200000	223200000	1413300000	797920000	1105610000	3496300000	1849700000	1602900000	1726300000	4450200000	1496100000	1090700000	1293400000	3388900000	934220000	1867700000	4443200000	3155450000	5415800000	2163900000	3225300000	2694600000	4004300000	1818600000	2155200000	1986900000	3997400000
Ahcy	1270000000	1657800000	1099700000	1378750000	1242400000	1489800000	1366100000	1183100000	1383100000	1283100000	574500000	1197500000	1622800000	1410150000	1239100000	946670000	1929800000	1438235000	1018600000	915340000	978180000	946760000	972030000	0	1258600000	925390000	1091995000	1407600000	705740000	1438300000	1072020000	972910000	1561400000	1392500000	1476950000	1449000000	1846300000	1245100000	951690000	1098395000	1544500000	1356200000	1140100000	1248150000	1410000000	1060200000	1469100000	1264650000	1573200000
Ywhae	3174400000	4551700000	2414100000	3482900000	4861500000	3191400000	4026450000	3127400000	2794400000	2960900000	894800000	3990500000	6082800000	5036650000	3418600000	5882600000	5254200000	5568400000	3171400000	2723000000	3377300000	3050150000	3715300000	0	5937300000	1880800000	3909050000	4412400000	4383300000	4724800000	4554050000	3683400000	6569400000	3516800000	5043100000	3606300000	2586000000	2766700000	2340000000	2553350000	5110400000	4078000000	3775500000	3926750000	4216600000	3720600000	1944400000	2832500000	4175700000
Rps3	1853800000	1857800000	2363700000	2110750000	2120400000	2547700000	2334050000	1641300000	2133400000	1887350000	460490000	2064900000	2342200000	2203550000	1190500000	2471100000	2059700000	2265400000	1104100000	2502600000	1917700000	2210150000	1066400000	15502000	1427700000	1005400000	1216550000	1329600000	1864600000	2022900000	1943750000	775530000	1742900000	1940400000	1841650000	1507100000	1297300000	1895000000	2481700000	2188350000	2221600000	1992400000	1893000000	1942700000	2177100000	1911400000	1775400000	1843400000	2045900000
Sec23a	154240000	299850000	25826000	162838000	390870000	133170000	262020000	66018000	95003000	80510500	0	672170000	682170000	677170000	456770000	548050000	443100000	495575000	374330000	404510000	376400000	390455000	388190000	21108000	322680000	25995000	174337500	479800000	673670000	280670000	477170000	367660000	343850000	84149000	213999500	429700000	34239000	107580000	32183000	69881500	366390000	505870000	328090000	416980000	377130000	342190000	18251000	180220500	471160000
P4ha1	87787000	102210000	21328000	61769000	271280000	229230000	250255000	151450000	149730000	150590000	0	376350000	160430000	268390000	1012900000	299990000	558960000	429475000	1120100000	539410000	392930000	466170000	936710000	0	229860000	13260000	121560000	902840000	422450000	346390000	384420000	871950000	280030000	64012000	172021000	850210000	0	29704000	38297000	34000500	656760000	431190000	165190000	298190000	603280000	334730000	22405000	178567500	484710000
Hcfc1	29123000	87635000	14807000	51221000	30192000	19545000	24868500	13179000	53553000	33366000	0	79836000	62906000	71371000	213980000	54700000	119080000	86890000	432710000	139440000	44528000	91984000	317440000	0	11729000	0	5864500	363080000	28685000	75396000	52040500	419590000	48198000	72985000	60591500	111970000	0	65458000	38932000	52195000	257250000	130960000	37829000	84394500	283530000	54244000	0	27122000	326720000
FAM120A	33456000	81993000	25642000	53817500	40089000	16385000	28237000	15481000	7385800	11433400	0	52230000	253500000	152865000	91624000	524590000	148410000	336500000	177660000	80461000	34192000	57326500	151550000	28388000	53027000	0	26513500	176010000	62843000	10125000	36484000	184030000	21574000	0	10787000	69595000	18940000	37028000	18274000	27651000	128130000	61463000	41118000	51290500	56014000	45966000	15049000	30507500	157610000
Vps13c	0	56110000	69537000	62823500	59008000	72275000	65641500	33673000	90096000	61884500	0	24631000	124380000	74505500	22869000	274450000	113830000	194140000	36143000	65261000	0	32630500	53052000	0	24741000	0	12370500	18378000	18041000	29126000	23583500	70932000	14436000	50440000	32438000	21472000	52104000	21901000	0	10950500	27328000	41104000	20085000	30594500	27021000	47761000	0	23880500	30846000
Myh7	0	0	0	0	0	66988000	33494000	0	196300000	98150000	0	0	0	0	8479300	4872100	12080000	8476050	8821700	0	3408900	1704450	157310000	0	0	0	0	183990000	22822000	0	11411000	85142000	3583900	6815200	5199550	23730000	5744000	143060000	0	71530000	0	100290000	60041000	80165500	28347000	12309000	77442000	44875500	55108000
Hadhb	150200000	186250000	189070000	187660000	108270000	286270000	197270000	117150000	352380000	234765000	0	255880000	69773000	162826500	681500000	126390000	178510000	152450000	692370000	501490000	441540000	471515000	724620000	35262000	185490000	24372000	104931000	482250000	201510000	307510000	254510000	470980000	196790000	52313000	124551500	575190000	123360000	268090000	345860000	306975000	1131900000	420860000	173640000	297250000	617940000	362820000	139520000	251170000	651440000
Rtcb	143790000	286740000	141090000	213915000	253170000	303000000	278085000	155620000	232470000	194045000	0	238360000	314640000	276500000	537420000	525320000	448010000	486665000	761970000	455490000	211440000	333465000	674220000	0	147340000	0	73670000	569420000	240050000	262830000	251440000	586700000	160550000	42732000	101641000	444840000	0	242660000	141570000	192115000	480340000	362200000	321080000	341640000	522800000	298150000	44725000	171437500	503770000
Mtap	2512800000	2771000000	2425900000	2598450000	2807600000	3872600000	3340100000	2210400000	4340400000	3275400000	1655400000	3336200000	4880700000	4108450000	3306400000	2424100000	3770900000	3097500000	3929400000	2681400000	3450900000	3066150000	3156500000	140790000	2824200000	2076900000	2450550000	2628800000	2187700000	3314900000	2751300000	3510100000	4135100000	2848400000	3491750000	2989400000	3083800000	3297400000	6548900000	4923150000	2343600000	3250300000	3751000000	3500650000	2796800000	2700200000	6937400000	4818800000	2583400000
Serbp1	2165700000	2085900000	2304300000	2195100000	1355100000	1998000000	1676550000	701300000	2643900000	1672600000	265000000	1472000000	2254700000	1863350000	1429400000	3163900000	1856100000	2510000000	1614000000	501850000	728110000	614980000	2103200000	0	806150000	664230000	735190000	1560500000	1852900000	1314000000	1583450000	2374400000	1180700000	818010000	999355000	1139900000	956710000	1912900000	3836500000	2874700000	2323400000	1415100000	2612900000	2014000000	1863100000	1671100000	2069700000	1870400000	1471700000
Ica;1300017J02Rik	340020000	89482000	152910000	121196000	132450000	268280000	200365000	118380000	315710000	217045000	0	82875000	24307000	53591000	566930000	60130000	178540000	119335000	201480000	88412000	239510000	163961000	301990000	0	223370000	85207000	154288500	633120000	113770000	131550000	122660000	490850000	105120000	35602000	70361000	1151000000	615560000	374840000	31533000	203186500	137250000	82678000	50462000	66570000	268630000	466920000	59137000	263028500	247910000
Actn2	0	0	0	0	0	17141000	8570500	4651100	21715000	13183050	0	0	0	0	0	804820	20117000	10460910	0	4766900	0	2383450	494550000	23899000	0	0	0	534170000	0	0	0	24323000	1517100	6868500	4192800	699710	0	54202000	11320000	32761000	2521900	43679000	14096000	28887500	13013000	434300	15644000	8039150	170880000
Plod3	19263000	52006000	30522000	41264000	50338000	40774000	45556000	98337000	14696000	56516500	11923000	77882000	22297000	50089500	427080000	92948000	150950000	121949000	403550000	202470000	102380000	152425000	385980000	0	21692000	0	10846000	214920000	62477000	87418000	74947500	288940000	34111000	9772000	21941500	359670000	0	23852000	0	11926000	409640000	138370000	59057000	98713500	268710000	117940000	0	58970000	206960000
Psma1	2233200000	1592700000	1815100000	1703900000	1725200000	1837200000	1781200000	1562900000	1919900000	1741400000	2169700000	1711100000	2758000000	2234550000	1376400000	1598300000	1959000000	1778650000	1282000000	1445500000	1950100000	1697800000	1490000000	0	1675100000	1488700000	1581900000	1343500000	1435400000	1600300000	1517850000	1317600000	2072800000	1563000000	1817900000	1423300000	1268100000	1473200000	1907400000	1690300000	1611600000	1147000000	1542000000	1344500000	1561100000	2135500000	1603100000	1869300000	1147600000
Myo18a	0	43121000	0	21560500	119270000	11869000	65569500	15060000	8970000	12015000	0	69957000	74461000	72209000	61620000	1044200000	253780000	648990000	122410000	174810000	74547000	124678500	44486000	0	88872000	0	44436000	40866000	131600000	93446000	112523000	118870000	63472000	0	31736000	42753000	24717000	19950000	0	9975000	7802000	79729000	20104000	49916500	15141000	41839000	11171000	26505000	26755000
	2524100000	558160000	279270000	418715000	1089000000	622080000	855540000	6483000000	287210000	3385105000	1585500000	292570000	132760000	212665000	0	58285000	32445000	45365000	8700900	112100000	84495000	98297500	140630000	7663900000	137220000	8102500000	4119860000	7461400	381730000	1045000000	713365000	3083400	514680000	2414100000	1464390000	0	3366500000	368280000	709800000	539040000	0	280620000	922790000	601705000	0	613720000	1394400000	1004060000	0
Diaph1	38095000	105100000	15060000	60080000	84126000	18144000	51135000	11580000	6343300	8961650	0	96736000	177710000	137223000	48436000	477180000	249280000	363230000	69904000	333900000	95186000	214543000	68371000	0	17719000	0	8859500	121080000	257930000	39020000	148475000	78697000	41406000	14836000	28121000	67151000	0	25245000	0	12622500	20172000	65119000	20305000	42712000	38294000	192840000	0	96420000	48974000
Usp7	29755000	42675000	0	21337500	75365000	17424000	46394500	0	10018000	5009000	0	29819000	100580000	65199500	86383000	366300000	164970000	265635000	203420000	280900000	34826000	157863000	105600000	17837000	104350000	11056000	57703000	242450000	152920000	24528000	88724000	276080000	98229000	24782000	61505500	89171000	7849600	5503300	10843000	8173150	26601000	35247000	0	17623500	71179000	105670000	0	52835000	115370000
Sept7	801370000	973400000	688450000	830925000	980820000	968260000	974540000	558410000	899530000	728970000	102980000	873740000	1875300000	1374520000	1129200000	2000100000	1412200000	1706150000	1254300000	1168800000	800990000	984895000	1306200000	0	885500000	140040000	512770000	1209700000	1046100000	958240000	1002170000	1128100000	1009100000	614110000	811605000	896510000	177200000	820620000	930100000	875360000	1375300000	1162500000	1262200000	1212350000	1417200000	1111200000	383960000	747580000	1174900000
Flg2	2163000000	5299200000	348720000	2823960000	0	0	0	0	0	0	0	0	15463000	7731500	68877000	45836000	9000800	27418400	347350000	0	0	0	1435300000	0	0	455150000	227575000	3031400000	0	129880000	64940000	821630000	0	30379000	15189500	108270000	649910000	969410000	1119000000	1044205000	20405000	0	290040000	145020000	1102800000	1410400	0	705200	1743700000
Siglec1	22614000	16337000	0	8168500	43032000	8218800	25625400	127120000	0	63560000	0	18447000	0	9223500	124140000	16747000	25912000	21329500	257070000	20905000	0	10452500	219240000	0	0	0	0	86585000	0	24702000	12351000	336990000	0	61122000	30561000	71020000	0	15600000	8031100	11815550	181630000	47028000	80953000	63990500	291620000	16818000	0	8409000	92626000
Itih2	772660000	353750000	235860000	294805000	540670000	472630000	506650000	998030000	481140000	739585000	39066000	300470000	236480000	268475000	442560000	478370000	611760000	545065000	194120000	2059900000	1102400000	1581150000	370330000	22658000	791830000	411580000	601705000	348880000	1315300000	440680000	877990000	419690000	677720000	398780000	538250000	692180000	595450000	751220000	88923000	420071500	225190000	368620000	185800000	277210000	219090000	1268000000	120410000	694205000	242130000
Slk	86560000	286040000	0	143020000	231660000	87778000	159719000	159690000	129400000	144545000	0	321150000	434140000	377645000	115310000	638110000	269900000	454005000	174850000	269410000	222810000	246110000	232720000	0	372320000	24611000	198465500	168090000	292230000	155480000	223855000	221930000	300340000	82121000	191230500	97575000	0	135930000	69545000	102737500	80689000	210250000	172600000	191425000	86219000	208550000	14759000	111654500	158650000
Apoa4	5180300000	2461000000	1639800000	2050400000	2255400000	3210500000	2732950000	3952700000	5528000000	4740350000	329490000	1292000000	733240000	1012620000	1194700000	1114000000	2226100000	1670050000	529070000	2023100000	3364500000	2693800000	683260000	0	1609400000	5259100000	3434250000	929860000	1505800000	1781700000	1643750000	658980000	2447100000	2643300000	2545200000	1126300000	8266400000	7023700000	1228200000	4125950000	1038100000	1402800000	1316000000	1359400000	922700000	3716400000	1729300000	2722850000	874600000
Ace	78785000	35472000	17450000	26461000	53082000	26242000	39662000	43873000	39386000	41629500	0	31504000	148100000	89802000	140630000	45634000	42112000	43873000	219180000	0	30664000	15332000	184160000	16433000	52466000	31613000	42039500	196930000	152440000	60676000	106558000	197630000	39672000	22792000	31232000	281650000	0	16305000	35060000	25682500	175780000	53045000	59678000	56361500	104350000	72520000	17339000	44929500	130290000
Por	132910000	127730000	19214000	73472000	149690000	86438000	118064000	312810000	86157000	199483500	0	86040000	96353000	91196500	361220000	195410000	235550000	215480000	315370000	444970000	148200000	296585000	256370000	0	111690000	18975000	65332500	356470000	207300000	275020000	241160000	350220000	67107000	33813000	50460000	281640000	0	61149000	0	30574500	435210000	267700000	115210000	191455000	223410000	193820000	0	96910000	263760000
Slc25a4	828100000	923360000	505380000	714370000	577350000	836930000	707140000	982790000	754620000	868705000	58560000	1084100000	331700000	707900000	1947200000	569980000	461590000	515785000	1403900000	1106300000	1116800000	1111550000	1271700000	33390000	1587800000	92024000	839912000	1404700000	416410000	1356400000	886405000	960850000	1429600000	1039700000	1234650000	3015000000	486650000	950870000	635510000	793190000	2964500000	2108000000	650130000	1379065000	2821300000	825320000	582300000	703810000	2744400000
Serpina1c	32107000000	13057000000	12613000000	12835000000	11801000000	14783000000	13292000000	21314000000	20690000000	21002000000	5518700000	8766800000	5423700000	7095250000	13851000000	6437500000	13492000000	9964750000	6009900000	12984000000	17193000000	15088500000	8446200000	65975000	11595000000	28791000000	20193000000	8926800000	13207000000	7748000000	10477500000	10489000000	9459400000	11775000000	10617200000	16852000000	27897000000	28882000000	8808200000	18845100000	8314000000	5398300000	6390400000	5894350000	6624700000	23653000000	9936000000	16794500000	6963600000
Gbp1;Gbp2b	285760000	587640000	255990000	421815000	670960000	563960000	617460000	389660000	469040000	429350000	53242000	663610000	735280000	699445000	652410000	1053200000	907660000	980430000	546150000	504580000	673960000	589270000	262410000	0	877160000	65049000	471104500	1243800000	1240900000	581530000	911215000	1025300000	1085200000	332250000	708725000	1250400000	110070000	176290000	166380000	171335000	159740000	800720000	745700000	773210000	455950000	620490000	126730000	373610000	532890000
Hk3	200130000	114430000	44015000	79222500	296100000	212990000	254545000	640830000	122820000	381825000	0	286280000	228710000	257495000	167800000	322310000	528640000	425475000	59404000	993550000	587650000	790600000	38369000	0	207000000	0	103500000	115570000	517640000	347820000	432730000	180180000	561260000	133900000	347580000	258110000	58482000	108090000	9298200	58694100	8485900	401750000	263000000	332375000	51955000	506240000	56104000	281172000	45393000
Nomo1	0	19698000	0	9849000	31337000	13322000	22329500	18666000	11234000	14950000	0	84808000	36610000	60709000	271480000	42839000	43818000	43328500	293870000	109000000	93225000	101112500	187400000	0	56373000	22512000	39442500	166420000	79937000	62078000	71007500	255240000	122740000	14870000	68805000	272300000	20314000	20752000	0	10376000	279210000	124820000	31821000	78320500	284120000	34312000	0	17156000	197970000
Tufm	244750000	340450000	191120000	265785000	328550000	356330000	342440000	347720000	243650000	295685000	0	316500000	173690000	245095000	739740000	308650000	384990000	346820000	1235200000	845880000	524610000	685245000	962470000	0	376950000	47961000	212455500	827590000	412150000	482600000	447375000	804170000	383970000	132200000	258085000	669940000	133180000	323890000	371400000	347645000	733610000	709260000	322590000	515925000	652320000	474390000	140220000	307305000	904770000
Sun2	125400000	0	0	0	30806000	35003000	32904500	291950000	14819000	153384500	17347000	25294000	5526100	15410050	392860000	161380000	248270000	204825000	249110000	1210600000	323060000	766830000	149830000	0	124070000	0	62035000	128190000	190250000	271820000	231035000	409720000	61510000	32381000	46945500	705040000	25986000	6712500	8817900	7765200	171340000	331700000	54773000	193236500	301630000	396850000	12219000	204534500	246880000
Nars	119410000	248250000	106270000	177260000	252580000	116370000	184475000	31943000	93168000	62555500	0	307930000	616820000	462375000	222160000	579050000	369590000	474320000	224700000	374090000	221770000	297930000	283450000	0	144100000	34375000	89237500	364730000	279470000	203500000	241485000	272360000	217250000	92206000	154728000	168490000	15306000	116340000	12442000	64391000	143280000	241670000	136940000	189305000	91324000	156360000	19001000	87680500	200920000
Pak2	258030000	411050000	263840000	337445000	284210000	325450000	304830000	309810000	325960000	317885000	0	433300000	571670000	502485000	535410000	419400000	444270000	431835000	533960000	305380000	354100000	329740000	722220000	0	394880000	103460000	249170000	408180000	255310000	309980000	282645000	387590000	388700000	152520000	270610000	424540000	110400000	340540000	257300000	298920000	662690000	340370000	373080000	356725000	540990000	361500000	207340000	284420000	469590000
Psip1	71443000	242070000	292180000	267125000	158910000	157410000	158160000	33884000	290940000	162412000	32389000	146980000	279290000	213135000	757160000	427960000	370120000	399040000	963570000	202980000	25020000	114000000	1134800000	0	126430000	54195000	90312500	610290000	110690000	85431000	98060500	1109000000	219560000	31590000	125575000	557200000	25417000	141890000	193440000	167665000	972440000	144860000	222660000	183760000	976200000	231780000	101820000	166800000	610670000
Dpp3	385500000	525970000	444350000	485160000	708300000	480980000	594640000	725900000	500810000	613355000	39282000	648320000	854550000	751435000	416450000	588460000	731010000	659735000	394370000	447600000	564620000	506110000	374640000	62618000	566550000	87673000	327111500	469460000	358640000	544920000	451780000	374410000	839330000	256710000	548020000	382380000	122680000	427840000	257620000	342730000	241550000	534160000	512970000	523565000	292370000	666400000	280720000	473560000	372270000
Krt84	40500000	37668000	6056800000	3047234000	195970000	14416000	105193000	88590000	39175000	63882500	6114900	4518200	8952100	6735150	7225100	552850000	0	276425000	0	2090700	2137300000	1069695350	0	20024000	37736000	93975000	65855500	1381800	36081000	5273200	20677100	1732700	8949400	15634000	12291700	1187900	14992000	48808000	10988000	29898000	394150	422330000	1659200	211994600	0	6644800	0	3322400	6611800
Eef1g	2042000000	4826400000	3056500000	3941450000	3365000000	2532200000	2948600000	3114600000	2262900000	2688750000	1294700000	3149200000	5382900000	4266050000	2724400000	4448100000	3346100000	3897100000	2361900000	3692600000	2679600000	3186100000	2583700000	27321000	3094400000	811820000	1953110000	3097400000	3862800000	3014500000	3438650000	2661800000	3482600000	2166000000	2824300000	2751100000	850320000	2826000000	978630000	1902315000	2905400000	3257500000	3002100000	3129800000	2828200000	3731100000	1160300000	2445700000	3119600000
Acsl4	22472000	46475000	0	23237500	186680000	83359000	135019500	32922000	43562000	38242000	103070000	96951000	237000000	166975500	318910000	157020000	221000000	189010000	680700000	228380000	95264000	161822000	338560000	0	113340000	0	56670000	822460000	169950000	225870000	197910000	609530000	101920000	12559000	57239500	361020000	0	99133000	0	49566500	70332000	240520000	48007000	144263500	180900000	49513000	0	24756500	553400000
Fubp1	496390000	911720000	674450000	793085000	407630000	1192400000	800015000	320390000	1699300000	1009845000	74993000	364100000	542790000	453445000	683580000	242540000	290300000	266420000	915750000	201360000	296280000	248820000	842690000	0	307410000	465350000	386380000	663820000	357100000	574930000	466015000	881430000	414680000	285600000	350140000	512280000	1072200000	887770000	2834600000	1861185000	925030000	562960000	1668200000	1115580000	1028500000	447080000	1849400000	1148240000	746060000
Dock7	28762000	59248000	0	29624000	35990000	41793000	38891500	14999000	10474000	12736500	0	49057000	49997000	49527000	32576000	370570000	94666000	232618000	39694000	183310000	26009000	104659500	41433000	0	21493000	0	10746500	63372000	54007000	56163000	55085000	96398000	29511000	7850300	18680650	22371000	0	13267000	48857000	31062000	8039300	68090000	33024000	50557000	0	49736000	0	24868000	28670000
Taldo1	1412600000	1232100000	1085200000	1158650000	1272200000	1638800000	1455500000	1902700000	1847400000	1875050000	395240000	1408300000	1504300000	1456300000	1483100000	1007100000	1503200000	1255150000	1022800000	1120600000	1687300000	1403950000	1194500000	4269800000	1876000000	1202300000	1539150000	1551500000	1083900000	1313300000	1198600000	1078800000	2167400000	1333700000	1750550000	1594000000	1332500000	1348400000	1069100000	1208750000	2146500000	1221300000	1172500000	1196900000	2065900000	2057500000	1181700000	1619600000	1792000000
Usp47	18886000	88795000	0	44397500	113110000	26661000	69885500	55166000	19773000	37469500	0	81537000	337250000	209393500	27922000	446950000	153640000	300295000	31159000	167870000	24024000	95947000	41843000	0	24261000	0	12130500	89706000	71927000	87617000	79772000	61201000	196030000	14160000	105095000	13629000	0	18242000	0	9121000	15931000	37529000	58200000	47864500	22959000	50119000	0	25059500	15015000
Tjp2	0	91076000	10993000	51034500	18204000	33265000	25734500	0	0	0	0	82287000	171910000	127098500	232190000	496000000	86726000	291363000	236260000	11884000	20405000	16144500	160260000	0	35856000	0	17928000	252650000	57415000	12809000	35112000	268640000	51362000	0	25681000	112310000	0	32504000	12585000	22544500	83423000	74337000	114590000	94463500	132980000	35080000	0	17540000	180610000
Epb41	64655000	575340000	288390000	431865000	2639600000	292890000	1466245000	148780000	917380000	533080000	0	0	24571000	12285500	56220000	84746000	94176000	89461000	60771000	110780000	154700000	132740000	78463000	98862000	0	0	0	85120000	40415000	11000000	25707500	66773000	0	11143000	5571500	106320000	66202000	20149000	0	10074500	130270000	72238000	13809000	43023500	82679000	106640000	20012000	63326000	76675000
Aifm1	0	54535000	39529000	47032000	24075000	72309000	48192000	15376000	85192000	50284000	0	55398000	62771000	59084500	552430000	58149000	94341000	76245000	664800000	10444000	30399000	20421500	659040000	0	17720000	19570000	18645000	410160000	28773000	71762000	50267500	489830000	12615000	7359300	9987150	615510000	0	42277000	2431900	22354450	705510000	193810000	25468000	109639000	520080000	90348000	9262400	49805200	478960000
Safb	41920000	92063000	169650000	130856500	90013000	53463000	71738000	0	34015000	17007500	0	35240000	39352000	37296000	361510000	42000000	90727000	66363500	620410000	45154000	45251000	45202500	733590000	0	0	0	0	445430000	69350000	28155000	48752500	736140000	54020000	0	27010000	142170000	16550000	61326000	27386000	44356000	397160000	152490000	110270000	131380000	227330000	80765000	17791000	49278000	277130000
Ctnnd1	65542000	137590000	81164000	109377000	119800000	68665000	94232500	0	64680000	32340000	0	85037000	111980000	98508500	251180000	257820000	148760000	203290000	469770000	237740000	51876000	144808000	254640000	624200000	36564000	132070000	84317000	285450000	61307000	162020000	111663500	296050000	55339000	30871000	43105000	186350000	21130000	72535000	65531000	69033000	83294000	136570000	129950000	133260000	97654000	75074000	57701000	66387500	260220000
Ahnak2	350330000	636650000	453080000	544865000	193740000	455300000	324520000	228520000	600800000	414660000	140570000	268960000	454590000	361775000	425670000	244190000	272920000	258555000	536410000	103850000	277160000	190505000	877720000	0	191430000	282900000	237165000	619840000	150110000	298810000	224460000	564410000	214050000	260990000	237520000	377720000	469910000	663700000	896810000	780255000	865820000	315430000	773780000	544605000	674520000	217050000	780210000	498630000	816760000
Pcx	1557300	0	0	0	0	0	0	0	5494300	2747150	0	0	0	0	5954700	2553800	2413000	2483400	5196400	0	0	0	612460000	0	0	0	0	23490000	0	0	0	3609700	0	0	0	3325700	0	6302600	0	3151300	360980000	0	0	0	2755400	4213600	0	2106800	13059000
Rpl7a	2673300000	2175900000	4070900000	3123400000	4084400000	2693900000	3389150000	2331900000	3452900000	2892400000	698000000	2767800000	5155200000	3961500000	2608800000	6013300000	3679800000	4846550000	2367700000	3080800000	2778900000	2929850000	2182100000	0	1454000000	1683700000	1568850000	2541800000	2830900000	2061200000	2446050000	2017600000	2220700000	1460900000	1840800000	2320700000	1337100000	2626800000	4046600000	3336700000	4385300000	2037300000	3845300000	2941300000	4203400000	2691500000	3256200000	2973850000	3396700000
Impdh2	347340000	764880000	513780000	639330000	512250000	471090000	491670000	567210000	413150000	490180000	38231000	690120000	865950000	778035000	610300000	802830000	559250000	681040000	709910000	720460000	701160000	710810000	740940000	30711000	515130000	181290000	348210000	654130000	525200000	630810000	578005000	585010000	606750000	318070000	462410000	559450000	245050000	624240000	248660000	436450000	577490000	666520000	615740000	641130000	564100000	401090000	120100000	260595000	609780000
Itgav	23628000	5169600	0	2584800	13504000	0	6752000	4593000	0	2296500	0	0	0	0	302970000	12741000	17977000	15359000	269320000	0	0	0	264760000	233770000	0	0	0	175930000	0	7693600	3846800	406330000	0	0	0	251570000	0	3866200	0	1933100	115500000	36584000	0	18292000	203760000	5615400	0	2807700	115390000
Rpl5	934570000	1309700000	1549800000	1429750000	1554500000	1262000000	1408250000	682480000	1447600000	1065040000	17139000	1540700000	2505100000	2022900000	1478600000	2334800000	1565400000	1950100000	2207100000	1341500000	1469700000	1405600000	2049900000	79287000	814310000	657550000	735930000	1973500000	1364600000	1092000000	1228300000	2006700000	1083100000	706070000	894585000	2230600000	254210000	985450000	1401400000	1193425000	2362400000	1102000000	1256600000	1179300000	2990900000	1029300000	787670000	908485000	2459500000
Acadvl	48761000	53051000	27540000	40295500	75219000	59842000	67530500	5271400	69554000	37412700	0	44572000	28195000	36383500	292270000	69101000	92050000	80575500	228750000	318350000	175670000	247010000	235440000	0	40459000	0	20229500	297270000	38148000	153900000	96024000	269890000	33286000	0	16643000	360230000	0	97084000	17895000	57489500	390650000	202120000	51249000	126684500	373600000	103180000	10881000	57030500	395980000
Anxa4	604360000	764780000	514040000	639410000	571580000	615470000	593525000	554540000	621390000	587965000	190900000	794190000	754060000	774125000	1237100000	789970000	930970000	860470000	1040100000	712290000	754450000	733370000	934450000	10882000	760590000	37001000	398795500	1117400000	649180000	734120000	691650000	1209000000	762480000	276060000	519270000	1290200000	39464000	646140000	329650000	487895000	879670000	1266600000	1028500000	1147550000	964000000	749850000	339120000	544485000	1059500000
Fh	309020000	518860000	285610000	402235000	230380000	451110000	340745000	351050000	569820000	460435000	78350000	314920000	344280000	329600000	1252700000	212780000	254510000	233645000	1056500000	239200000	349110000	294155000	1377800000	0	441300000	307110000	374205000	910930000	281040000	374030000	327535000	968860000	513450000	177710000	345580000	989430000	361130000	499650000	441120000	470385000	1240300000	402240000	358180000	380210000	1061800000	380490000	232500000	306495000	1134300000
Eif5b	116580000	248450000	52822000	150636000	347440000	69862000	208651000	78258000	47591000	62924500	0	325570000	444700000	385135000	306480000	731390000	394650000	563020000	357020000	261290000	238730000	250010000	513400000	0	103710000	0	51855000	317510000	346270000	331900000	339085000	533590000	123180000	51574000	87377000	242610000	14022000	147500000	0	73750000	203810000	253270000	226940000	240105000	188740000	181990000	0	90995000	212890000
Lbr	327020000	117200000	17323000	67261500	250930000	106870000	178900000	794300000	36568000	415434000	0	310470000	72141000	191305500	965730000	344580000	473580000	409080000	603210000	1816500000	598250000	1207375000	447810000	0	231360000	17161000	124260500	436260000	375480000	470580000	423030000	881390000	451770000	18623000	235196500	1030500000	16187000	67856000	0	33928000	735850000	741320000	224240000	482780000	649590000	720320000	16195000	368257500	594870000
Ddx46	63190000	81600000	0	40800000	104970000	72897000	88933500	83608000	73493000	78550500	835130000	1649700000	316510000	983105000	414430000	473580000	284050000	378815000	524290000	772810000	86305000	429557500	670720000	84570000	300970000	0	150485000	809140000	222840000	191220000	207030000	1241100000	88850000	49955000	69402500	350320000	0	116920000	0	58460000	181400000	464920000	110410000	287665000	343390000	192400000	137320000	164860000	582030000
Hnrnpd	1427800000	1452200000	1187100000	1319650000	996840000	2195600000	1596220000	1022400000	2194300000	1608350000	168710000	1563200000	1266200000	1414700000	2661100000	1189500000	1220900000	1205200000	4485600000	1337100000	1376800000	1356950000	3674500000	0	1595500000	854930000	1225215000	2283300000	1267900000	1622300000	1445100000	3593200000	1090600000	1135600000	1113100000	2659900000	1102000000	1832700000	3515500000	2674100000	2948000000	1756000000	2504600000	2130300000	3542100000	1305600000	2814800000	2060200000	3055400000
Serpinb6;Serpinb6a	1406000000	1808600000	1084300000	1446450000	1209500000	1461600000	1335550000	1106000000	1815400000	1460700000	442080000	1343200000	1753400000	1548300000	1305200000	990250000	1503300000	1246775000	1179100000	456770000	1670100000	1063435000	1258400000	18337000	1653700000	1673200000	1663450000	1944600000	940500000	1378700000	1159600000	1435000000	1570000000	1414900000	1492450000	1392900000	1092300000	1446600000	895790000	1171195000	1324200000	1298000000	1230600000	1264300000	1627200000	1024300000	604420000	814360000	1683500000
Arg1	2556200000	1644500000	1193900000	1419200000	1656000000	3024800000	2340400000	2453500000	3755200000	3104350000	1206800000	2462100000	2921600000	2691850000	1947200000	1417500000	2833500000	2125500000	2401600000	902470000	1376300000	1139385000	2159000000	59396000	1567000000	2124400000	1845700000	801040000	1671600000	2018400000	1845000000	1610000000	1986100000	2059800000	2022950000	2167900000	3344000000	1486800000	4918800000	3202800000	1889400000	1358600000	2299100000	1828850000	2066100000	1373200000	4438200000	2905700000	1282300000
Ifi47	272890000	566980000	228900000	397940000	647830000	389940000	518885000	407100000	337910000	372505000	128130000	639010000	773540000	706275000	360770000	484260000	555890000	520075000	344580000	664090000	508440000	586265000	235720000	43602000	766620000	62525000	414572500	666190000	473090000	579310000	526200000	479030000	770770000	395040000	582905000	609600000	49174000	190220000	154230000	172225000	172230000	609800000	534700000	572250000	536430000	347330000	60852000	204091000	422630000
Nnt	55403000	31950000	17088000	24519000	4538300	6612100	5575200	13625000	51218000	32421500	0	25831000	5863700	15847350	360180000	17019000	20269000	18644000	277680000	32002000	49099000	40550500	194470000	8023600	24655000	0	12327500	204890000	2978200	17520000	10249100	303780000	20956000	4993400	12974700	377780000	6162200	5083300	92113000	48598150	322620000	141660000	4105600	72882800	304020000	14097000	0	7048500	335340000
Eif4g2	0	128350000	39154000	83752000	100150000	71130000	85640000	41053000	33473000	37263000	0	144920000	241300000	193110000	52636000	438310000	176720000	307515000	90193000	76906000	58880000	67893000	119160000	20978000	66410000	0	33205000	171910000	136610000	70383000	103496500	120870000	91168000	8245800	49706900	63508000	0	24872000	0	12436000	114810000	110980000	76191000	93585500	103240000	54722000	0	27361000	104860000
Cdc5l;Gm9045	10620000	35192000	3643500	19417750	21468000	14425000	17946500	0	19830000	9915000	0	34684000	63055000	48869500	168120000	83731000	40356000	62043500	225410000	47815000	0	23907500	251850000	0	0	0	0	199460000	19056000	19695000	19375500	206200000	4898600	0	2449300	133340000	0	21241000	0	10620500	187580000	75591000	8652500	42121750	248970000	29205000	0	14602500	197580000
Ddx58	6883300	61110000	0	30555000	103930000	24988000	64459000	13138000	24430000	18784000	0	67259000	176840000	122049500	64666000	549570000	218920000	384245000	95037000	152520000	0	76260000	63660000	0	31523000	27281000	29402000	240180000	151400000	78830000	115115000	242270000	9389800	18939000	14164400	120470000	32838000	0	0	0	12919000	78700000	107620000	93160000	17582000	94100000	0	47050000	55228000
Ptbp1	640040000	1000100000	660520000	830310000	993540000	1012100000	1002820000	981690000	940200000	960945000	19160000	1150900000	975450000	1063175000	1960300000	1191800000	946620000	1069210000	2032700000	1372400000	1105300000	1238850000	1842200000	0	1097200000	72412000	584806000	1613600000	1560400000	1255300000	1407850000	1624200000	1304700000	709220000	1006960000	1690300000	271640000	723980000	956520000	840250000	2356700000	2106500000	1482700000	1794600000	2520100000	963180000	536850000	750015000	2274700000
Nup93	41702000	65724000	29058000	47391000	56982000	18734000	37858000	45616000	9690800	27653400	0	55219000	62268000	58743500	145200000	61361000	83446000	72403500	147200000	85758000	60882000	73320000	104710000	124760000	53894000	0	26947000	206220000	45796000	84598000	65197000	198700000	49373000	25179000	37276000	146580000	0	19604000	7706600	13655300	168960000	178450000	65721000	122085500	129900000	37680000	0	18840000	218140000
Acaa2	128270000	229620000	112190000	170905000	97104000	166910000	132007000	199500000	154930000	177215000	12377000	143340000	104410000	123875000	649350000	91175000	182190000	136682500	680960000	327680000	178250000	252965000	861540000	0	168920000	53667000	111293500	561440000	108230000	240350000	174290000	463890000	207310000	73776000	140543000	500330000	142690000	243250000	191280000	217265000	561490000	214980000	122280000	168630000	460930000	214950000	111050000	163000000	498230000
Rbm14	26127000	238750000	163670000	201210000	38390000	268470000	153430000	94640000	180760000	137700000	20115000	97815000	101000000	99407500	485260000	163860000	216420000	190140000	1069800000	206430000	75542000	140986000	865400000	0	69422000	13382000	41402000	491860000	79021000	172190000	125605500	772000000	52132000	42611000	47371500	504600000	23079000	127330000	290700000	209015000	792750000	237540000	305250000	271395000	644210000	128890000	140520000	134705000	597110000
Ago2	19969000	33437000	40970000	37203500	149260000	188990000	169125000	109900000	32347000	71123500	60865000	257030000	275420000	266225000	315400000	496120000	292310000	394215000	309890000	322150000	103450000	212800000	268640000	452110000	62346000	11594000	36970000	268640000	1403500000	197410000	800455000	305550000	127650000	16188000	71919000	296790000	38726000	0	27702000	13851000	169820000	75542000	81105000	78323500	213440000	218190000	0	109095000	311870000
Csde1	57292000	336650000	67072000	201861000	173670000	125280000	149475000	82780000	104880000	93830000	0	62544000	218570000	140557000	185630000	673070000	310000000	491535000	271780000	134270000	135480000	134875000	322560000	0	73849000	0	36924500	390490000	135410000	154660000	145035000	340630000	75410000	54007000	64708500	148950000	0	139150000	0	69575000	73036000	357900000	164300000	261100000	88982000	116480000	6751600	61615800	246400000
Psmd6	117400000	334090000	147120000	240605000	332860000	176920000	254890000	24582000	97007000	60794500	18993000	372620000	589020000	480820000	291060000	394000000	437130000	415565000	196670000	285540000	308100000	296820000	190150000	8988100	153800000	24840000	89320000	378880000	242860000	193000000	217930000	307910000	180590000	82660000	131625000	464280000	0	125190000	6858200	66024100	521040000	285900000	128260000	207080000	346060000	232890000	34807000	133848500	389460000
Serpinb1a	958230000	378560000	303190000	340875000	613230000	824950000	719090000	1912800000	886250000	1399525000	22565000	735240000	314470000	524855000	1165200000	702590000	1449100000	1075845000	443810000	1498000000	1705900000	1601950000	462870000	22928000	1288000000	514830000	901415000	724250000	1366300000	1270200000	1318250000	707330000	1467400000	1210400000	1338900000	1595300000	811860000	692280000	49472000	370876000	360950000	1085000000	841790000	963395000	792670000	2729200000	568060000	1648630000	772130000
Snx5	184400000	400050000	263830000	331940000	409020000	253320000	331170000	199900000	253000000	226450000	0	280380000	658990000	469685000	287560000	599790000	546760000	573275000	421850000	204610000	268350000	236480000	480490000	0	361180000	83350000	222265000	487040000	342980000	291410000	317195000	324910000	358710000	72387000	215548500	310990000	82498000	343320000	182420000	262870000	529870000	321850000	358600000	340225000	429670000	219400000	34154000	126777000	507260000
Rpn2	35265000	104520000	17318000	60919000	110120000	205940000	158030000	18320000	52378000	35349000	0	204360000	27716000	116038000	1036500000	108650000	160810000	134730000	640200000	137580000	91391000	114485500	484830000	0	186250000	0	93125000	526880000	110160000	299440000	204800000	483140000	109730000	11348000	60539000	1263600000	3577800	125970000	2997000	64483500	1179100000	554100000	32122000	293111000	1261800000	144350000	4232600	74291300	1021000000
Gda	643960000	642770000	517860000	580315000	438780000	853480000	646130000	790480000	987980000	889230000	0	397280000	434210000	415745000	526770000	311230000	556660000	433945000	258300000	372100000	625970000	499035000	464210000	0	700260000	930730000	815495000	346000000	413160000	502210000	457685000	380620000	570970000	203570000	387270000	552540000	893700000	881330000	609740000	745535000	510750000	335990000	388130000	362060000	385000000	820610000	642300000	731455000	294160000
Coro1c	432370000	851330000	558480000	704905000	732050000	489030000	610540000	586500000	511940000	549220000	0	862710000	1023900000	943305000	1134900000	1075600000	811610000	943605000	1311800000	618000000	562510000	590255000	1120300000	0	853770000	129970000	491870000	1015800000	902000000	598410000	750205000	1137400000	949310000	266330000	607820000	795170000	101570000	739500000	440820000	590160000	832070000	870380000	950090000	910235000	1003300000	714340000	173850000	444095000	1137300000
Clip2	63169000	78445000	69543000	73994000	64086000	44101000	54093500	52823000	68011000	60417000	0	19830000	0	9915000	40623000	296360000	149790000	223075000	120480000	0	0	0	120440000	0	0	82018000	41009000	116860000	0	23919000	11959500	104610000	0	38955000	19477500	50585000	50591000	11515000	23252000	17383500	37269000	16489000	0	8244500	44507000	69817000	33186000	51501500	42347000
Eif2s3x;Eif2s3y	453890000	775750000	626240000	700995000	756170000	552980000	654575000	512130000	563930000	538030000	0	1069000000	1452800000	1260900000	767110000	1455000000	988110000	1221555000	610470000	976520000	754360000	865440000	501940000	4065100	958410000	0	479205000	766550000	1072400000	665130000	868765000	601370000	949130000	197050000	573090000	824650000	56924000	567700000	317260000	442480000	829400000	733840000	685080000	709460000	913950000	751200000	83381000	417290500	773650000
Uba2	93259000	229140000	58789000	143964500	244380000	142870000	193625000	124600000	113650000	119125000	0	261550000	233970000	247760000	237130000	326180000	233340000	279760000	426450000	266910000	494090000	380500000	346340000	0	282980000	25941000	154460500	454130000	239240000	179230000	209235000	479360000	210330000	90170000	150250000	171080000	40605000	147570000	24209000	85889500	108670000	236730000	203900000	220315000	112850000	174760000	47819000	111289500	263880000
Kng1	10548000000	3936000000	3587600000	3761800000	3098100000	3475200000	3286650000	4728100000	7137500000	5932800000	1442400000	2407300000	1303300000	1855300000	3191900000	1878300000	3630800000	2754550000	1602400000	3506300000	4172900000	3839600000	2605800000	29762000	2585900000	7906200000	5246050000	1965000000	2793800000	1576600000	2185200000	2783200000	2244100000	3836100000	3040100000	3853600000	6477100000	11080000000	1934800000	6507400000	1418100000	1593700000	1652300000	1623000000	1520900000	5770800000	3360300000	4565550000	1742500000
Acadl	379950000	311920000	188110000	250015000	222140000	465950000	344045000	312940000	451070000	382005000	0	491280000	264260000	377770000	1088500000	338980000	397260000	368120000	939270000	962780000	632350000	797565000	769360000	68927000	684720000	68953000	376836500	1103400000	547930000	778320000	663125000	1264300000	686310000	297670000	491990000	1851100000	243660000	382280000	416220000	399250000	1081000000	617310000	456100000	536705000	1189500000	478880000	277190000	378035000	1406300000
Cnot1	6386500	39192000	26220000	32706000	33057000	4036200	18546600	12659000	2395700	7527350	39669000	43348000	198070000	120709000	23097000	349040000	102670000	225855000	33446000	124800000	61925000	93362500	10533000	7408400	53812000	49021000	51416500	61335000	74382000	38739000	56560500	55629000	29248000	11200000	20224000	18917000	0	23148000	0	11574000	8836200	61722000	36418000	49070000	11109000	36149000	0	18074500	17306000
	3505400000	934050000	1477700000	1205875000	2167100000	2633200000	2400150000	4078400000	1633100000	2855750000	4422100000	231440000	48132000	139786000	0	81958000	104960000	93459000	0	88414000	38307000	63360500	0	2142300000	271250000	5548200000	2909725000	0	122910000	4022700000	2072805000	0	1486700000	6038800000	3762750000	49276000	5208300000	1169100000	997700000	1083400000	0	787990000	2393500000	1590745000	0	282130000	1905000000	1093565000	0
	251750000	230750000	7040900000	3635825000	1630000	76889000	39259500	13867000	11548000	12707500	0	40636000	1444200	21040100	1828300	6176100	35137000	20656550	575240	1975000	72555000	37265000	0	3830200	38677000	2311000	20494000	3316400	29753000	0	14876500	0	0	2385800	1192900	0	101840000	72935000	0	36467500	0	4719800	2293000	3506400	0	22131000	3346200	12738600	1128600
Dnajc13	11971000	53399000	6811900	30105450	49090000	13420000	31255000	0	6719700	3359850	0	23220000	86881000	55050500	109340000	224490000	97444000	160967000	90154000	149830000	17055000	83442500	54023000	0	53786000	0	26893000	86239000	56132000	63210000	59671000	132090000	13217000	0	6608500	74750000	0	0	0	0	55211000	56684000	42495000	49589500	44158000	32823000	0	16411500	55507000
Usp14	126500000	407520000	311730000	359625000	413440000	217430000	315435000	326780000	256900000	291840000	64023000	475690000	538880000	507285000	355190000	436100000	349690000	392895000	453350000	382040000	433770000	407905000	465760000	51004000	365390000	21414000	193402000	385480000	304620000	348530000	326575000	390210000	312630000	130850000	221740000	331900000	48165000	177520000	85963000	131741500	227700000	244930000	336420000	290675000	268380000	329740000	45103000	187421500	324840000
Srp72	85742000	95686000	24568000	60127000	190100000	61469000	125784500	111020000	44060000	77540000	0	46454000	149850000	98152000	198530000	318070000	241960000	280015000	235010000	387580000	57827000	222703500	276370000	0	90814000	0	45407000	288620000	61016000	202500000	131758000	290530000	70466000	104500000	87483000	202120000	39863000	41380000	24764000	33072000	200580000	152600000	94863000	123731500	168830000	156040000	0	78020000	235440000
Hectd1	0	47919000	0	23959500	22093000	23438000	22765500	0	13743000	6871500	0	34713000	136000000	85356500	16488000	291860000	62875000	177367500	35371000	50059000	0	25029500	27956000	0	0	0	0	42698000	59011000	14168000	36589500	26516000	2287700	32249000	17268350	13142000	0	14673000	0	7336500	0	30829000	21260000	26044500	0	19209000	0	9604500	20624000
Eif3d	91254000	311360000	119420000	215390000	293430000	117570000	205500000	57038000	101220000	79129000	0	301120000	504950000	403035000	243270000	813790000	361560000	587675000	337210000	348690000	249590000	299140000	351930000	0	194790000	0	97395000	334200000	346670000	219190000	282930000	367410000	178850000	83352000	131101000	186020000	0	132760000	22942000	77851000	108680000	262430000	278810000	270620000	128990000	233210000	29068000	131139000	231110000
Dync1i2	106740000	373490000	175260000	274375000	223990000	106480000	165235000	114660000	147790000	131225000	0	369130000	712660000	540895000	213160000	536440000	309720000	423080000	403930000	95260000	290120000	192690000	521600000	0	297970000	0	148985000	273270000	257630000	222090000	239860000	310640000	274240000	28381000	151310500	218610000	31344000	226110000	203550000	214830000	200160000	270930000	325260000	298095000	184660000	146170000	26174000	86172000	225240000
Ighm	2635800000	1469300000	1388200000	1428750000	1332100000	1491600000	1411850000	2735100000	2641900000	2688500000	234150000	1409700000	447440000	928570000	1621300000	478270000	1609000000	1043635000	722340000	1387300000	2024200000	1705750000	1314700000	0	1568100000	4793300000	3180700000	1427400000	1234000000	931340000	1082670000	1594100000	1574200000	1683100000	1628650000	3131800000	3730000000	3988100000	821350000	2404725000	462340000	614720000	492450000	553585000	523180000	1601700000	1051100000	1326400000	638310000
Hbb-b2	116780000000	131070000000	224300000000	177685000000	232420000000	402450000000	317435000000	124000000000	370320000000	247160000000	31557000000	44200000000	23189000000	33694500000	64589000000	30514000000	49995000000	40254500000	32335000000	50785000000	100170000000	75477500000	41249000000	6044600000	58028000000	117760000000	87894000000	55190000000	36501000000	60823000000	48662000000	43826000000	103180000000	124400000000	113790000000	60340000000	268480000000	66411000000	49700000000	58055500000	72888000000	46533000000	44735000000	45634000000	90108000000	119730000000	47208000000	83469000000	67903000000
Ass1	20335000	193110000	629790000	411450000	78714000	50269000	64491500	59724000	24558000	42141000	180800000	45254000	223050000	134152000	422550000	289870000	270900000	280385000	463270000	60049000	80299000	70174000	254050000	0	74595000	117880000	96237500	594550000	54632000	60411000	57521500	404550000	101570000	13257000	57413500	294820000	17370000	26842000	12500000	19671000	214800000	103510000	140800000	122155000	340770000	97329000	41551000	69440000	402220000
Ap2a1	20393000	39375000	0	19687500	76227000	13850000	45038500	177190000	9153000	93171500	0	25996000	133590000	79793000	105540000	148160000	113380000	130770000	85214000	70305000	15374000	42839500	84156000	0	0	0	0	130920000	0	76682000	38341000	130930000	15092000	8361400	11726700	117210000	0	0	5527000	2763500	129160000	90676000	27584000	59130000	129360000	34452000	0	17226000	233420000
Tpi1	8721700000	10257000000	5289000000	7773000000	6698700000	9247300000	7973000000	6551700000	9177300000	7864500000	4891000000	11420000000	10767000000	11093500000	9140900000	7773500000	12460000000	10116750000	10987000000	5611000000	8968200000	7289600000	8483300000	6817300000	10525000000	5335700000	7930350000	8562400000	6968500000	6738700000	6853600000	8328900000	10896000000	7422700000	9159350000	7968300000	6025900000	9426800000	6978900000	8202850000	6747200000	9311500000	9866300000	9588900000	8197400000	7881500000	8923900000	8402700000	7189100000
Lmnb2	34269000	52990000	18076000	35533000	25949000	65707000	45828000	29488000	7586000	18537000	125840000	18739000	34213000	26476000	496960000	105080000	134630000	119855000	393810000	333420000	42805000	188112500	399920000	0	11645000	0	5822500	291220000	30105000	88188000	59146500	455510000	10418000	37493000	23955500	385430000	0	26659000	14597000	20628000	307350000	119170000	43655000	81412500	362970000	112150000	7459600	59804800	362450000
Man2a1	10218000	10450000	13282000	11866000	7680500	10510000	9095250	0	4665600	2332800	0	0	0	0	179960000	22093000	31540000	26816500	187450000	5491900	0	2745950	222280000	0	0	12928000	6464000	213690000	3066400	57065000	30065700	260560000	0	7233500	3616750	215930000	0	0	3314200	1657100	216060000	48474000	1786000	25130000	116620000	55129000	0	27564500	191490000
Pvalb	22493000000	26647000000	1862100000	14254550000	428090000	703880000	565985000	39066000	8653700000	4346383000	2906700000	489210000	225030000	357120000	25522000	191200000	621270000	406235000	46942000	238170000	1056300000	647235000	83782000	3423700000	4296700000	27235000000	15765850000	132230000	0	206230000	103115000	124320000	565990000	1178700000	872345000	50137000	20977000000	19158000000	1745000000	10451500000	323790000	201630000	241340000	221485000	132930000	437310000	1298500000	867905000	154750000
Sept2	940720000	1111300000	686320000	898810000	1057400000	995890000	1026645000	608740000	860740000	734740000	57527000	1411700000	2444100000	1927900000	957790000	2157500000	1822700000	1990100000	1164400000	1214800000	1031000000	1122900000	1069200000	9130300	1274900000	122910000	698905000	868730000	1647300000	1187900000	1417600000	738290000	1279500000	584370000	931935000	873300000	87362000	882020000	992710000	937365000	1594800000	1422800000	892670000	1157735000	1489300000	1067000000	759770000	913385000	1057200000
Idh2	356250000	344820000	272090000	308455000	312780000	601810000	457295000	382990000	602000000	492495000	21589000	621760000	432810000	527285000	1279200000	281400000	450750000	366075000	1419000000	796860000	855760000	826310000	1173600000	111970000	557170000	10297000	283733500	992510000	425320000	603790000	514555000	1127500000	499930000	466950000	483440000	1135100000	290950000	518500000	532160000	525330000	997110000	683370000	584940000	634155000	993750000	649280000	366140000	507710000	1066800000
Ruvbl1	271240000	371180000	395130000	383155000	446140000	349630000	397885000	193740000	352530000	273135000	0	527690000	492020000	509855000	439820000	634510000	620340000	627425000	504270000	696900000	498240000	597570000	366490000	20992000	412530000	46616000	229573000	418480000	512730000	595120000	553925000	426630000	715440000	261710000	488575000	404460000	19289000	343790000	263230000	303510000	383200000	648780000	453010000	550895000	435920000	443180000	216070000	329625000	388050000
Actr2	589650000	577370000	346440000	461905000	412020000	542520000	477270000	652850000	419640000	536245000	44994000	771590000	930970000	851280000	871390000	666020000	733350000	699685000	684060000	936710000	938480000	937595000	664510000	13340000	897570000	268280000	582925000	817040000	854060000	695320000	774690000	674640000	843550000	635350000	739450000	1089700000	225770000	353960000	179500000	266730000	891180000	589670000	420520000	505095000	1148600000	654260000	147460000	400860000	1141000000
Psmc5	429010000	695040000	586040000	640540000	745000000	646400000	695700000	542020000	562860000	552440000	80211000	714210000	950430000	832320000	489900000	783620000	733580000	758600000	628180000	540970000	575620000	558295000	632910000	22846000	887260000	165500000	526380000	568680000	569340000	488600000	528970000	458860000	785300000	349820000	567560000	481070000	237990000	548220000	526880000	537550000	631340000	511340000	744440000	627890000	642530000	481520000	333560000	407540000	587930000
Tmpo	305050000	443680000	283590000	363635000	406490000	348490000	377490000	399400000	229100000	314250000	0	392170000	327170000	359670000	1107200000	480530000	444030000	462280000	1374400000	803520000	433230000	618375000	1618800000	0	244850000	30108000	137479000	947030000	543050000	520390000	531720000	1559300000	463300000	74008000	268654000	865380000	96480000	370400000	219390000	294895000	1791000000	854900000	560010000	707455000	2202400000	375260000	71307000	223283500	1402600000
Npm1	3990800000	4564100000	3321200000	3942650000	4061700000	4370100000	4215900000	3599200000	4406500000	4002850000	293760000	3097100000	2932000000	3014550000	8379400000	3494700000	3957000000	3725850000	11206000000	4259600000	4018700000	4139150000	11402000000	348120000	2914800000	1156500000	2035650000	7103200000	4969700000	5221500000	5095600000	11284000000	3427500000	2414300000	2920900000	7475400000	1729400000	3590600000	5996600000	4793600000	8923300000	5778500000	7169000000	6473750000	10989000000	4406500000	3124800000	3765650000	7578000000
Itga2	6597100	18405000	0	9202500	0	0	0	0	3170800	1585400	0	0	19907000	9953500	245220000	23495000	16326000	19910500	245080000	32869000	0	16434500	272220000	0	4987100	0	2493550	164150000	5552100	4506400	5029250	270300000	3381400	3321300	3351350	334350000	0	4532400	0	2266200	233270000	36693000	0	18346500	261600000	24626000	0	12313000	204910000
Eif2s1	297500000	580470000	516760000	548615000	575310000	362690000	469000000	465050000	366310000	415680000	94798000	586780000	947540000	767160000	536220000	1323700000	947950000	1135825000	493570000	569190000	536480000	552835000	537650000	29137000	492530000	46606000	269568000	475300000	789580000	603280000	696430000	444780000	572680000	309930000	441305000	535550000	56984000	409150000	284890000	347020000	604190000	534810000	564030000	549420000	590910000	561740000	179580000	370660000	627920000
Cdc42bpb	18383000	11105000	0	5552500	21727000	14828000	18277500	9525800	0	4762900	0	41796000	279170000	160483000	49941000	810660000	121110000	465885000	57551000	132830000	16754000	74792000	57509000	0	0	0	0	148760000	135790000	36046000	85918000	96764000	11872000	0	5936000	12944000	20530000	29634000	24716000	27175000	31212000	51262000	14048000	32655000	6854600	5321300	24916000	15118650	36191000
Ptk7	67632000	83588000	40805000	62196500	102350000	82944000	92647000	64790000	59582000	62186000	0	42540000	121810000	82175000	253460000	46175000	77319000	61747000	239330000	47644000	53519000	50581500	216470000	0	22628000	0	11314000	198240000	25935000	41634000	33784500	322430000	58963000	18837000	38900000	165390000	25474000	18136000	3296900	10716450	232370000	83371000	16158000	49764500	184400000	77945000	4134100	41039550	148990000
Slc25a24	12707000	113500000	19047000	66273500	113780000	120040000	116910000	202590000	100880000	151735000	0	159720000	106250000	132985000	655530000	118030000	97481000	107755500	435770000	213280000	193610000	203445000	437490000	0	159600000	0	79800000	470010000	95039000	213520000	154279500	457220000	182070000	112550000	147310000	745220000	28606000	92565000	104810000	98687500	781140000	337330000	113880000	225605000	1004500000	123060000	107080000	115070000	737980000
Pygb	1442700000	2975200000	1126100000	2050650000	2503100000	1481900000	1992500000	6046000000	750550000	3398275000	0	3452400000	5681200000	4566800000	797190000	4557100000	3839100000	4198100000	1292900000	2897400000	2148300000	2522850000	972320000	0	2415300000	15103000000	8759150000	1462400000	2510000000	2450900000	2480450000	1427000000	3376900000	1334600000	2355750000	987960000	4963200	1665100000	631490000	1148295000	880970000	2824500000	2086200000	2455350000	826940000	1725600000	714040000	1219820000	1067500000
Fam129b	113820000	283110000	128540000	205825000	224820000	165260000	195040000	96310000	129490000	112900000	22903000	286950000	339480000	313215000	214230000	593400000	408060000	500730000	243160000	258080000	185660000	221870000	268330000	0	172780000	12288000	92534000	478370000	353610000	253970000	303790000	281100000	186220000	31826000	109023000	207800000	13870000	171820000	17884000	94852000	120250000	272980000	165300000	219140000	172610000	224800000	16916000	120858000	391010000
Rnpep	232800000	513900000	222600000	368250000	334680000	251210000	292945000	331960000	227090000	279525000	10139000	423650000	600370000	512010000	251860000	435600000	405440000	420520000	278420000	451280000	496100000	473690000	268480000	16501000	576030000	41344000	308687000	350100000	486330000	276450000	381390000	284760000	660260000	195130000	427695000	247620000	15351000	214260000	35640000	124950000	210030000	257420000	409200000	333310000	211100000	335840000	53615000	194727500	251540000
Pdia6	1192700000	1606400000	1033500000	1319950000	1624400000	1563200000	1593800000	1866200000	1547900000	1707050000	254030000	1855800000	1405600000	1630700000	3458100000	1477800000	1941300000	1709550000	3832100000	1930600000	1631500000	1781050000	3263000000	26822000	1832800000	210950000	1021875000	2433900000	2449400000	1929300000	2189350000	2939200000	1733000000	643810000	1188405000	3209700000	618270000	1405800000	1557100000	1481450000	3309300000	2363000000	1663300000	2013150000	3936100000	1975400000	1154400000	1564900000	2684100000
Nup155	85353000	13365000	35579000	24472000	25602000	20636000	23119000	0	63246000	31623000	0	19548000	3315700	11431850	52056000	66675000	87982000	77328500	88230000	419340000	57183000	238261500	47883000	0	17206000	28321000	22763500	93925000	63436000	98190000	80813000	135920000	15238000	0	7619000	33813000	0	18899000	46806000	32852500	11818000	115850000	12209000	64029500	15508000	38131000	0	19065500	51756000
Nsfl1c	214580000	599350000	178400000	388875000	621030000	463710000	542370000	443610000	562420000	503015000	90284000	722010000	1047900000	884955000	567620000	818110000	551070000	684590000	759840000	260240000	448640000	354440000	745000000	10729000	696660000	26574000	361617000	392660000	555840000	393910000	474875000	581920000	599440000	338680000	469060000	441440000	60380000	379250000	414310000	396780000	799660000	398980000	599600000	499290000	693400000	430440000	201910000	316175000	533280000
Gatm	153740000	274440000	99247000	186843500	101800000	191900000	146850000	52886000	213850000	133368000	0	500710000	475850000	488280000	674160000	171690000	252000000	211845000	952130000	230390000	319970000	275180000	984960000	17263000	213210000	42741000	127975500	749060000	134880000	188830000	161855000	1040700000	258770000	14134000	136452000	724470000	43017000	105000000	165930000	135465000	512700000	406320000	142300000	274310000	1056800000	206000000	106380000	156190000	802230000
Pgam1	4030500000	5326100000	3983800000	4654950000	3773400000	5806800000	4790100000	3450500000	6692400000	5071450000	2304400000	6325900000	7702200000	7014050000	4186600000	4979400000	7285900000	6132650000	4083400000	3886900000	6273900000	5080400000	4119200000	2602800000	5049700000	3891900000	4470800000	4257800000	4857000000	4098000000	4477500000	3480600000	5684100000	4333600000	5008850000	4818600000	3281700000	5413200000	3728100000	4570650000	4375400000	4488700000	4278900000	4383800000	4593900000	5274000000	4426600000	4850300000	4151100000
Ehd4	161270000	356040000	115250000	235645000	205760000	104650000	155205000	214870000	151280000	183075000	0	111990000	330390000	221190000	227160000	412540000	364810000	388675000	273000000	202070000	25690000	113880000	446100000	0	145730000	41274000	93502000	401010000	226250000	207170000	216710000	263590000	177210000	54049000	115629500	238070000	11193000	241820000	98164000	169992000	435060000	243640000	221180000	232410000	301970000	104130000	11929000	58029500	357010000
Acin1	47174000	52571000	51840000	52205500	67226000	43090000	55158000	23654000	55142000	39398000	0	5275300	24070000	14672650	349020000	75952000	77845000	76898500	601050000	74703000	16445000	45574000	573620000	0	0	0	0	367140000	25994000	52150000	39072000	750150000	8488300	1866500	5177400	269530000	0	44637000	51699000	48168000	444670000	103950000	58387000	81168500	389050000	45169000	5252500	25210750	356700000
Sae1	162510000	219460000	51128000	135294000	213310000	230500000	221905000	121650000	214730000	168190000	0	149390000	584580000	366985000	372880000	376820000	303830000	340325000	471080000	292090000	166090000	229090000	456940000	0	102330000	37906000	70118000	448820000	139970000	206680000	173325000	427880000	104690000	88919000	96804500	315290000	33216000	197930000	78981000	138455500	317650000	321130000	271890000	296510000	377970000	224340000	50026000	137183000	377700000
Hnrnpc	805030000	1254300000	1265600000	1259950000	1120600000	1477100000	1298850000	1158200000	1307600000	1232900000	112890000	880330000	1093000000	986665000	2218400000	1097800000	1150200000	1124000000	2696700000	1726300000	1636100000	1681200000	2884100000	135630000	679090000	127830000	403460000	1718700000	1185400000	1099300000	1142350000	2517500000	625740000	595990000	610865000	1993000000	453360000	958850000	1836300000	1397575000	3244800000	1402300000	1744400000	1573350000	2546600000	1145000000	1197200000	1171100000	2006600000
Sept11	516400000	703470000	513850000	608660000	635480000	584390000	609935000	361800000	492280000	427040000	50490000	882790000	1462500000	1172645000	668720000	1233700000	1020200000	1126950000	818570000	778260000	589440000	683850000	924070000	0	843800000	0	421900000	725420000	791420000	699100000	745260000	777100000	797080000	414020000	605550000	620510000	51638000	562310000	248450000	405380000	991590000	683850000	660890000	672370000	866900000	628850000	338640000	483745000	692680000
Thop1	135590000	227860000	146440000	187150000	240250000	190300000	215275000	92061000	222590000	157325500	45346000	352570000	487870000	420220000	210190000	241750000	403790000	322770000	183860000	169120000	295070000	232095000	175520000	13077000	345240000	8848200	177044100	216940000	196240000	229080000	212660000	226320000	266610000	50649000	158629500	216100000	24466000	119890000	50073000	84981500	207440000	227840000	164200000	196020000	229010000	173850000	81050000	127450000	270360000
Apeh	142560000	178260000	201360000	189810000	325440000	348270000	336855000	204250000	292000000	248125000	90743000	230900000	329720000	280310000	155130000	217540000	256730000	237135000	150750000	178870000	296870000	237870000	206440000	63129000	217190000	69082000	143136000	176900000	197450000	211320000	204385000	190620000	223130000	154690000	188910000	184020000	154680000	147260000	121750000	134505000	144990000	126510000	193800000	160155000	169080000	259410000	199450000	229430000	157040000
Ttn	752750000	284530000	436080000	360305000	383920000	311510000	347715000	409630000	519820000	464725000	445420000	2038500000	531320000	1284910000	183520000	348390000	321260000	334825000	222070000	354510000	306410000	330460000	216040000	0	0	353820000	176910000	228570000	2155100000	351500000	1253300000	193250000	549910000	292980000	421445000	371640000	185040000	889030000	280930000	584980000	359670000	245880000	502120000	374000000	194880000	200310000	393030000	296670000	227040000
	174350000	106390000	0	53195000	5032800	3985800	4509300	25393000	6460900	15926950	82691000	2308200	2095900	2202050	1078500	230990000	7884900	119437450	0	0	4467100	2233550	2590800	15395000	0	3720300000	1860150000	2841300	5202300	9068500	7135400	0	1154100000	2065300000	1609700000	0	31646000	0	28619000	14309500	1939100	9401700000	255590000	4828645000	5908700	7507100	35918000	21712550	3607000
Edc4	11901000	29257000	752790000	391023500	47725000	21475000	34600000	50460000	7786900	29123450	0	24223000	143880000	84051500	15869000	280030000	111790000	195910000	91333000	149380000	22700000	86040000	102980000	0	49683000	0	24841500	113990000	52794000	73807000	63300500	105670000	13990000	10565000	12277500	47758000	77807000	23651000	26536000	25093500	10858000	101880000	61663000	81771500	17963000	24243000	60466000	42354500	50539000
Calu	1025800000	965820000	893820000	929820000	1074200000	1430400000	1252300000	464250000	1579300000	1021775000	0	1153300000	1249200000	1201250000	2809300000	1048000000	1266400000	1157200000	2987500000	770780000	1615200000	1192990000	3401500000	0	1185700000	521430000	853565000	1534300000	986860000	952680000	969770000	2986900000	1099500000	655470000	877485000	2250500000	580320000	1549300000	1931800000	1740550000	2690700000	1154100000	1257100000	1205600000	2008800000	1073200000	1085500000	1079350000	1891300000
Ugdh	264950000	283340000	161020000	222180000	204720000	234630000	219675000	229320000	228140000	228730000	15471000	257630000	284860000	271245000	226860000	148920000	291000000	219960000	275050000	304660000	199370000	252015000	323680000	0	184610000	275470000	230040000	280390000	109020000	231070000	170045000	199670000	186720000	234630000	210675000	211570000	46470000	391040000	157530000	274285000	245770000	271020000	207550000	239285000	169780000	214080000	154130000	184105000	234960000
Plaa	51092000	86757000	17144000	51950500	59134000	48898000	54016000	31845000	49234000	40539500	0	105010000	226810000	165910000	125610000	169280000	194020000	181650000	148860000	34656000	81790000	58223000	279100000	0	57193000	35311000	46252000	264490000	57044000	101870000	79457000	287470000	83128000	10266000	46697000	177510000	45016000	55942000	27634000	41788000	37304000	162440000	57613000	110026500	63041000	79572000	47407000	63489500	116030000
Prdx1	4419100000	4105000000	5207100000	4656050000	4125800000	8474800000	6300300000	6872100000	12147000000	9509550000	2923100000	5363300000	6763800000	6063550000	6334400000	2799500000	4810900000	3805200000	7988400000	3475100000	4421400000	3948250000	7122500000	424070000	3391500000	6387000000	4889250000	5639000000	3399500000	4294400000	3846950000	5707800000	4543400000	4707000000	4625200000	5330200000	7313500000	5144600000	7406700000	6275650000	6652000000	4120700000	6131300000	5126000000	6202300000	5816200000	8598800000	7207500000	5935800000
Mmp9	90510000	7864300	18248000	13056150	138580000	52417000	95498500	400280000	77762000	239021000	0	100040000	20834000	60437000	443690000	108980000	252970000	180975000	104040000	764130000	437370000	600750000	57293000	7365800	82271000	0	41135500	104620000	187180000	145520000	166350000	452530000	124690000	41404000	83047000	560290000	23236000	4195300	0	2097650	22245000	140290000	78694000	109492000	134410000	456550000	38857000	247703500	124250000
Pitpna	113160000	282960000	135100000	209030000	252850000	211950000	232400000	131720000	126290000	129005000	6007800	162190000	549240000	355715000	676310000	297480000	323130000	310305000	878180000	83549000	149640000	116594500	862460000	0	162790000	65382000	114086000	602380000	129260000	238710000	183985000	719320000	105830000	136470000	121150000	692140000	55179000	196090000	86940000	141515000	758490000	249310000	179000000	214155000	776200000	169360000	35170000	102265000	750860000
Lad1	190750000	419770000	274790000	347280000	127940000	351430000	239685000	0	412440000	206220000	0	117790000	554810000	336300000	248600000	278410000	198560000	238485000	379030000	0	127270000	63635000	498930000	0	0	23788000	11894000	276310000	81151000	100650000	90900500	324750000	54657000	22325000	38491000	178190000	92303000	351460000	897340000	624400000	613640000	137610000	681090000	409350000	682560000	169080000	391920000	280500000	329800000
Ppp1ca	388100000	435350000	367980000	401665000	359860000	499580000	429720000	381090000	404890000	392990000	0	444070000	616590000	530330000	552410000	496810000	617290000	557050000	825220000	827420000	619220000	723320000	910340000	141070000	423530000	50325000	236927500	1086500000	447760000	481040000	464400000	827750000	439700000	185710000	312705000	790540000	121800000	356430000	247240000	301835000	838580000	724510000	350030000	537270000	891100000	547730000	164150000	355940000	938220000
Top1	6428200	23572000	31600000	27586000	15085000	6199000	10642000	35482000	5092200	20287100	0	11778000	3137200	7457600	394240000	91672000	127000000	109336000	505270000	258210000	10442000	134326000	508120000	0	69260000	0	34630000	376180000	73770000	108560000	91165000	430380000	19400000	0	9700000	338950000	0	4586100	0	2293050	107260000	165640000	17173000	91406500	102510000	106690000	0	53345000	176220000
Tgtp1;Tgtp2	152760000	400610000	86850000	243730000	289430000	255420000	272425000	158590000	254180000	206385000	0	417730000	711320000	564525000	174720000	334550000	331670000	333110000	177640000	172320000	336710000	254515000	85364000	173900000	549570000	29205000	289387500	443810000	321620000	434520000	378070000	363040000	487900000	195700000	341800000	393950000	36562000	120950000	72673000	96811500	86559000	266620000	249620000	258120000	335060000	234740000	44041000	139390500	248810000
Esyt2	10409000	6191900	9127000	7659450	18048000	10685000	14366500	10656000	15166000	12911000	0	19911000	4174600	12042800	294500000	47460000	50752000	49106000	256740000	181840000	29747000	105793500	180450000	0	44033000	0	22016500	184610000	23937000	31313000	27625000	248750000	22528000	2227100	12377550	209900000	0	0	7450700	3725350	333310000	208410000	10008000	109209000	253410000	38410000	29730000	34070000	226520000
Ddx17	155650000	177520000	28197000	102858500	278560000	189630000	234095000	248700000	210810000	229755000	0	230010000	177150000	203580000	464870000	420580000	336740000	378660000	807080000	510890000	257740000	384315000	514680000	0	215450000	23183000	119316500	540190000	328050000	423860000	375955000	658040000	217330000	128510000	172920000	362480000	70047000	150660000	143110000	146885000	222060000	500610000	314090000	407350000	205830000	325900000	105290000	215595000	411000000
Smarcc2	250180000	150220000	15908000	83064000	73252000	23033000	48142500	13443000	30046000	21744500	0	0	9974800	4987400	266710000	255900000	195110000	225505000	454590000	105520000	0	52760000	372980000	0	0	0	0	394730000	0	78470000	39235000	366110000	0	37066000	18533000	247680000	35206000	97255000	12341000	54798000	255760000	220110000	43029000	131569500	206440000	85468000	16912000	51190000	281990000
Mcm5	75449000	357420000	98923000	228171500	214590000	156700000	185645000	23310000	102140000	62725000	0	319740000	351810000	335775000	197000000	358170000	272480000	315325000	381410000	430390000	239870000	335130000	355160000	0	225110000	86129000	155619500	448810000	203900000	238940000	221420000	261470000	128540000	14235000	71387500	168400000	16478000	201060000	51178000	126119000	201960000	394120000	133220000	263670000	189250000	189600000	105140000	147370000	370950000
Swap70	78309000	592720000	146210000	369465000	125710000	298470000	212090000	179550000	247810000	213680000	170970000	218710000	720070000	469390000	406640000	1657600000	1177800000	1417700000	558760000	539750000	239730000	389740000	601360000	0	552050000	521560000	536805000	275030000	526630000	286890000	406760000	406660000	459350000	195790000	327570000	318150000	98833000	230920000	176700000	203810000	459470000	699210000	405880000	552545000	316700000	417550000	351200000	384375000	509240000
Erlin2;Erlin	70070000	97645000	24260000	60952500	97699000	87674000	92686500	133450000	85293000	109371500	0	65594000	31270000	48432000	597720000	64996000	69817000	67406500	656290000	83582000	116400000	99991000	443480000	0	108090000	34286000	71188000	404850000	62701000	195090000	128895500	367760000	78230000	103420000	90825000	894430000	84266000	104830000	54789000	79809500	749450000	260350000	137750000	199050000	802900000	116150000	15916000	66033000	537330000
Dync1li1	66048000	227490000	30898000	129194000	157820000	139400000	148610000	75252000	108110000	91681000	0	407390000	595110000	501250000	152100000	367790000	211080000	289435000	209060000	211940000	252570000	232255000	213590000	0	265920000	0	132960000	169950000	328830000	177540000	253185000	156220000	278060000	33125000	155592500	154170000	40390000	114540000	40505000	77522500	214540000	220030000	192710000	206370000	117560000	153020000	28898000	90959000	148350000
Hip1	13697000	50889000	0	25444500	125170000	0	62585000	18207000	3009500	10608250	44205000	103610000	311890000	207750000	95073000	518090000	123630000	320860000	132580000	36382000	9653600	23017800	129980000	0	105340000	42764000	74052000	174820000	113760000	101270000	107515000	278620000	92037000	30847000	61442000	70535000	0	31966000	13831000	22898500	23172000	59946000	76617000	68281500	11381000	21552000	46184000	33868000	72530000
Eif4a3;Gm5580	572120000	726660000	144270000	435465000	672530000	682720000	677625000	749180000	495390000	622285000	0	592600000	496790000	544695000	1080700000	1192000000	1003500000	1097750000	1145000000	1754200000	1062000000	1408100000	946920000	0	850250000	77464000	463857000	1104400000	824490000	903320000	863905000	920170000	496760000	369510000	433135000	1059200000	51047000	526350000	139060000	332705000	1950400000	1226700000	741870000	984285000	1924000000	828500000	105940000	467220000	1290100000
Arpc1b	1318000000	1090200000	857000000	973600000	952160000	1023700000	987930000	1562100000	907850000	1234975000	250870000	1455100000	1475900000	1465500000	1810600000	1071100000	1586500000	1328800000	1639200000	1509100000	1345400000	1427250000	1767700000	0	1371800000	389580000	880690000	1665000000	1165200000	1160000000	1162600000	1799500000	1275700000	756170000	1015935000	2004900000	955110000	932070000	649360000	790715000	1397500000	1320000000	1087000000	1203500000	1741700000	1347400000	297090000	822245000	1365300000
Rtn4	280810000	1053100000	0	526550000	546010000	3043100000	1794555000	482240000	239430000	360835000	0	477300000	487560000	482430000	1228300000	250810000	506140000	378475000	1376300000	520800000	586960000	553880000	1166400000	11832000000	916970000	0	458485000	1223300000	304460000	582620000	443540000	1289600000	296340000	293830000	295085000	1225100000	0	302720000	695970000	499345000	3158200000	1965100000	502160000	1233630000	2832300000	302000000	0	151000000	2201100000
Xrn2	66255000	167820000	0	83910000	68154000	19761000	43957500	39853000	0	19926500	182160000	62160000	83285000	72722500	175300000	115810000	140870000	128340000	281350000	185360000	19564000	102462000	304810000	0	132010000	0	66005000	269640000	75025000	91745000	83385000	297060000	0	15703000	7851500	168000000	7342700	16159000	0	8079500	192240000	234530000	24060000	129295000	250280000	24810000	0	12405000	196860000
Ipo7	99755000	370450000	131100000	250775000	282210000	192930000	237570000	192350000	117720000	155035000	0	176420000	305990000	241205000	110160000	321060000	265180000	293120000	107160000	273580000	197920000	235750000	118220000	6827800	175690000	49680000	112685000	164530000	201770000	149430000	175600000	187720000	130510000	40703000	85606500	100790000	64519000	101120000	13841000	57480500	92330000	196690000	238530000	217610000	65701000	245200000	99167000	172183500	129780000
Psmd13	138770000	422260000	103070000	262665000	309820000	155830000	232825000	184250000	152120000	168185000	87163000	319600000	559970000	439785000	296270000	337310000	463450000	400380000	241750000	391040000	280580000	335810000	279340000	10207000	325090000	18122000	171606000	348900000	202990000	326950000	264970000	397300000	108850000	89064000	98957000	387670000	6521400	156070000	15774000	85922000	379670000	275970000	293460000	284715000	308290000	220430000	73277000	146853500	386460000
Baz1b	0	11921000	0	5960500	18572000	12610000	15591000	0	0	0	0	0	0	0	60905000	17459000	32087000	24773000	175490000	34288000	14747000	24517500	105460000	13712000	0	0	0	166180000	14836000	13552000	14194000	220230000	0	0	0	71150000	0	0	0	0	22785000	68262000	13107000	40684500	18113000	12867000	0	6433500	41513000
Asph	0	1755900	0	877950	7095400	0	3547700	2165600	0	1082800	0	4411500	0	2205750	227400000	39654000	42643000	41148500	227430000	34051000	5006700	19528850	281960000	0	6616000	0	3308000	182280000	3505300	9673800	6589550	284490000	0	0	0	239870000	0	0	0	0	406500000	33897000	6217600	20057300	229490000	26588000	0	13294000	182200000
Capzb	826210000	723940000	545300000	634620000	777280000	862180000	819730000	1205400000	894530000	1049965000	230630000	922760000	1144100000	1033430000	946130000	813330000	835270000	824300000	941170000	954630000	1223300000	1088965000	1159200000	0	1137500000	679730000	908615000	859530000	978520000	825700000	902110000	1001000000	1052900000	882990000	967945000	841210000	711830000	793270000	698110000	745690000	810820000	831300000	672990000	752145000	983860000	934780000	641820000	788300000	841280000
Dpysl3	18058000	57012000	20290000	38651000	10600000	19066000	14833000	0	36910000	18455000	0	54530000	74373000	64451500	71389000	41465000	73357000	57411000	77421000	0	36422000	18211000	305980000	0	56851000	37208000	47029500	150640000	59432000	41257000	50344500	96871000	15316000	0	7658000	45807000	0	68520000	6743600	37631800	236220000	11372000	11204000	11288000	107000000	9541900	13252000	11396950	54707000
Psme1	1710400000	1595100000	1140800000	1367950000	1885000000	2139900000	2012450000	1454700000	2074200000	1764450000	1132200000	2368600000	3984700000	3176650000	1432500000	2624100000	2924700000	2774400000	1504300000	1781300000	2059800000	1920550000	1466900000	31440000	2316900000	1130500000	1723700000	2235400000	2312300000	1967800000	2140050000	2023000000	2512600000	1613400000	2063000000	1677500000	1048300000	1440300000	1837000000	1638650000	1580200000	1790500000	1863300000	1826900000	2077100000	1847300000	1830500000	1838900000	1952300000
Atp2b1	33190000	26382000	23375000	24878500	184760000	16200000	100480000	28055000	26076000	27065500	0	0	108400000	54200000	202110000	55235000	154330000	104782500	215640000	169470000	52801000	111135500	160840000	0	10661000	0	5330500	227040000	0	27282000	13641000	325290000	81130000	53111000	67120500	169750000	0	23170000	6058100	14614050	232580000	153570000	18956000	86263000	112220000	20339000	0	10169500	227350000
Srsf1	445230000	514560000	438750000	476655000	627970000	592650000	610310000	279070000	536480000	407775000	24837000	429140000	362480000	395810000	1438900000	520350000	617710000	569030000	1991400000	540180000	448360000	494270000	1613800000	0	372060000	0	186030000	1052600000	427870000	505070000	466470000	2023400000	300760000	327220000	313990000	996500000	211790000	416940000	783230000	600085000	1728500000	702230000	748460000	725345000	1713600000	493180000	630500000	561840000	1334300000
Prdx6	872140000	1051800000	970660000	1011230000	927900000	1578300000	1253100000	978870000	1647900000	1313385000	649920000	1374700000	1556900000	1465800000	1200800000	672040000	1150100000	911070000	1620800000	299860000	979950000	639905000	1488300000	2369300	987640000	1100500000	1044070000	1133300000	597410000	867070000	732240000	914450000	1020600000	1023100000	1021850000	954370000	1294700000	1496800000	2048700000	1772750000	1446000000	834180000	1071600000	952890000	1219800000	1115700000	1975300000	1545500000	1114500000
Ube3a	9677500	38486000	5506100	21996050	40875000	19869000	30372000	12204000	14031000	13117500	26931000	81852000	252390000	167121000	20935000	240140000	140380000	190260000	59420000	229530000	23134000	126332000	39568000	0	16955000	0	8477500	72625000	27501000	26292000	26896500	47004000	33771000	0	16885500	24624000	33834000	10753000	0	5376500	12018000	32638000	9375700	21006850	19650000	50239000	0	25119500	28220000
Slc4a1	767580000	1624800000	1633500000	1629150000	9031400000	1657200000	5344300000	1183200000	2148400000	1665800000	0	270720000	96546000	183633000	364870000	300720000	479880000	390300000	99700000	1049800000	987830000	1018815000	145540000	50919000	403610000	168420000	286015000	331410000	285400000	602130000	443765000	226770000	737150000	443660000	590405000	526950000	805800000	59172000	9794200	34483100	607160000	492630000	178690000	335660000	463670000	1170600000	73609000	622104500	499090000
Got1	478830000	726730000	321490000	524110000	268800000	424060000	346430000	306830000	605020000	455925000	150140000	391940000	500330000	446135000	337060000	240390000	415060000	327725000	236630000	183240000	413580000	298410000	275520000	18869000	438430000	258590000	348510000	315740000	305570000	375660000	340615000	266980000	443940000	292260000	368100000	319430000	599270000	523290000	613660000	568475000	308290000	371610000	422540000	397075000	330160000	400950000	693680000	547315000	304800000
Apoe	928090000	560450000	320180000	440315000	515510000	487870000	501690000	566750000	640030000	603390000	0	529780000	446130000	487955000	376860000	323980000	483290000	403635000	354370000	556810000	1823700000	1190255000	402340000	0	1049500000	2147800000	1598650000	358560000	472690000	421580000	447135000	310700000	624600000	419990000	522295000	366410000	1375100000	1475900000	374500000	925200000	875980000	259060000	317080000	288070000	601270000	384480000	147840000	266160000	490270000
Mdh2	1676500000	1981600000	2144500000	2063050000	1395200000	2767900000	2081550000	3627100000	3080000000	3353550000	714560000	1717800000	1294100000	1505950000	4072200000	1036700000	1796800000	1416750000	3776600000	1643600000	2084800000	1864200000	3525400000	169490000	2330700000	1539500000	1935100000	3399900000	1152900000	3036700000	2094800000	2740900000	2261600000	2097400000	2179500000	3568400000	2641800000	2472700000	2600500000	2536600000	4006100000	3179500000	2434300000	2806900000	3554100000	3136200000	2925600000	3030900000	3774600000
Dcn	1677000000	558080000	42827000	300453500	55039000	93961000	74500000	2883900	430530000	216706950	27125000	155340000	182080000	168710000	1426000000	380730000	547770000	464250000	922240000	729140000	21610000	375375000	5639900000	0	626440000	530690000	578565000	2510300000	650640000	28757000	339698500	2815100000	4295800000	64747000	2180273500	1461600000	390870000	2819200000	83232000	1451216000	2234400000	137000000	98485000	117742500	2815900000	31135000	189290000	110212500	3066800000
Adss	272760000	415520000	386070000	400795000	307200000	489140000	398170000	380140000	470470000	425305000	29020000	527490000	680590000	604040000	396630000	450200000	727660000	588930000	438450000	209990000	324150000	267070000	529300000	0	437110000	122710000	279910000	382940000	313660000	299100000	306380000	378680000	511150000	141780000	326465000	408950000	239660000	450000000	281320000	365660000	367280000	362210000	375650000	368930000	311640000	431810000	421550000	426680000	394460000
Hsd17b4	66418000	167490000	125350000	146420000	90677000	136930000	113803500	128380000	124250000	126315000	14855000	148470000	91192000	119831000	304520000	68974000	112750000	90862000	286720000	108770000	113740000	111255000	331140000	0	162760000	34960000	98860000	371080000	41395000	147880000	94637500	251330000	70336000	68621000	69478500	226940000	32941000	84613000	90992000	87802500	325230000	250850000	136800000	193825000	345150000	104190000	102430000	103310000	346330000
Stmn1	4195400000	7440500000	8142600000	7791550000	3696200000	5832900000	4764550000	1274000000	7850600000	4562300000	834830000	3548400000	7026200000	5287300000	1885700000	4286900000	3454000000	3870450000	1453900000	1007500000	2863400000	1935450000	2158300000	23300000	1276000000	2762600000	2019300000	1950500000	2385800000	3620600000	3003200000	1793600000	2491700000	2767700000	2629700000	982480000	4406700000	8766200000	19579000000	14172600000	4378900000	1974000000	10216000000	6095000000	3909100000	3977800000	12429000000	8203400000	2837000000
Eif3e	116670000	537140000	268730000	402935000	343190000	262190000	302690000	246630000	146540000	196585000	0	581010000	498660000	539835000	266230000	850250000	471100000	660675000	210020000	518530000	533330000	525930000	230400000	0	574230000	0	287115000	327680000	703580000	434610000	569095000	215290000	519840000	139090000	329465000	348540000	51745000	218080000	10951000	114515500	327400000	416390000	351110000	383750000	270090000	507820000	0	253910000	345140000
Anxa11	428190000	425090000	269790000	347440000	414910000	473630000	444270000	589230000	479810000	534520000	82007000	475750000	452650000	464200000	585080000	462590000	599070000	530830000	377560000	815370000	739590000	777480000	359160000	0	493610000	230940000	362275000	490130000	485870000	671820000	578845000	530340000	717110000	398240000	557675000	668720000	349620000	439790000	394220000	417005000	285600000	720960000	480530000	600745000	450020000	687480000	474030000	580755000	464620000
Apoh	788700000	267210000	350900000	309055000	407440000	433420000	420430000	920730000	727160000	823945000	0	243030000	71522000	157276000	878330000	138190000	257500000	197845000	270290000	310880000	433100000	371990000	294780000	0	249160000	461420000	355290000	456190000	194200000	236530000	215365000	1240200000	515410000	663230000	589320000	1400200000	882420000	628290000	122130000	375210000	105940000	204730000	205390000	205060000	237430000	533720000	360970000	447345000	246470000
Clu	1350000000	711720000	1058600000	885160000	1393700000	1123400000	1258550000	1197900000	1868300000	1533100000	210420000	810090000	649660000	729875000	1368700000	930020000	1167200000	1048610000	822760000	2025900000	2003200000	2014550000	506760000	61923000	986300000	937380000	961840000	499850000	1383000000	1249600000	1316300000	1326800000	1752500000	1512000000	1632250000	1662800000	832890000	2270200000	867000000	1568600000	499310000	1271300000	814650000	1042975000	561840000	1913100000	1283100000	1598100000	383060000
Xpnpep1	128700000	258330000	47768000	153049000	208340000	210180000	209260000	189040000	185970000	187505000	34105000	197840000	396210000	297025000	183310000	296110000	376120000	336115000	197330000	192670000	144450000	168560000	252950000	0	182680000	0	91340000	277090000	273740000	191210000	232475000	230960000	248770000	131330000	190050000	178580000	60664000	156680000	120920000	138800000	112640000	241380000	226780000	234080000	112040000	226180000	96968000	161574000	146670000
Tes	99561000	135510000	55271000	95390500	190520000	130670000	160595000	136220000	93213000	114716500	0	337560000	313650000	325605000	240690000	363300000	250390000	306845000	639970000	131190000	158890000	145040000	326610000	219590000	223280000	0	111640000	528420000	327840000	160290000	244065000	479170000	252720000	57523000	155121500	237840000	0	126500000	44211000	85355500	142400000	236460000	234790000	235625000	299200000	157340000	34778000	96059000	267380000
Phgdh	668360000	1543400000	1065300000	1304350000	866760000	945510000	906135000	1065200000	875740000	970470000	556470000	1551000000	1611700000	1581350000	805550000	855790000	1552200000	1203995000	828440000	746800000	1072300000	909550000	879940000	0	1390000000	444830000	917415000	1147500000	714920000	1057900000	886410000	884400000	1632800000	872540000	1252670000	638430000	754590000	1127300000	679170000	903235000	750850000	1094000000	1033800000	1063900000	692600000	769870000	562730000	666300000	920020000
Tfrc	12295000	62058000	20056000	41057000	83856000	42837000	63346500	78831000	0	39415500	0	0	0	0	144650000	23853000	15645000	19749000	111130000	26417000	16736000	21576500	91726000	16931000	0	0	0	60905000	0	15502000	7751000	146040000	0	0	0	153020000	0	12169000	34119000	23144000	113990000	62172000	0	31086000	108300000	22405000	25616000	24010500	85255000
Dbnl	286010000	500390000	189990000	345190000	471410000	325100000	398255000	184710000	242670000	213690000	0	675170000	663430000	669300000	564620000	794000000	561900000	677950000	685770000	516570000	558840000	537705000	566020000	0	920070000	36030000	478050000	547980000	828970000	476790000	652880000	568370000	801290000	207190000	504240000	435180000	114650000	373090000	290030000	331560000	444270000	408930000	516650000	462790000	487530000	487810000	165770000	326790000	485770000
Mogs	52341000	21441000	18466000	19953500	33460000	0	16730000	21339000	0	10669500	0	32758000	0	16379000	287320000	60203000	114180000	87191500	235890000	127390000	76641000	102015500	137750000	0	30090000	17810000	23950000	134850000	78047000	101570000	89808500	231750000	28192000	0	14096000	396300000	6811100	22474000	0	11237000	305220000	187980000	36139000	112059500	307660000	87704000	0	43852000	178950000
Tnpo1	77350000	173530000	108580000	141055000	221760000	72554000	147157000	17643000	50104000	33873500	60018000	203110000	292730000	247920000	145040000	282020000	236990000	259505000	190610000	386520000	183560000	285040000	172770000	0	154960000	0	77480000	315840000	188790000	184490000	186640000	313310000	34219000	26668000	30443500	152610000	0	131400000	14466000	72933000	87631000	282440000	148420000	215430000	106400000	145830000	0	72915000	234920000
Myo1f	50550000	57080000	24164000	40622000	46779000	62297000	54538000	33100000	24221000	28660500	43322000	181870000	239960000	210915000	84627000	317600000	259980000	288790000	94617000	731110000	255740000	493425000	77034000	0	120390000	0	60195000	103410000	234910000	69067000	151988500	99720000	89766000	13026000	51396000	133400000	25020000	30850000	14195000	22522500	42263000	186330000	37314000	111822000	35021000	199590000	10061000	104825500	67516000
Smc2	13944000	126470000	32451000	79460500	44663000	20304000	32483500	23231000	14993000	19112000	0	49578000	139370000	94474000	64403000	152770000	79573000	116171500	99906000	148350000	61251000	104800500	136750000	0	22863000	0	11431500	115230000	44138000	52199000	48168500	125970000	25181000	12731000	18956000	39657000	0	25158000	0	12579000	73090000	58571000	20953000	39762000	68690000	35756000	0	17878000	74117000
Acad9	20260000	14084000	0	7042000	25478000	32480000	28979000	29473000	33631000	31552000	289130000	16258000	49737000	32997500	242040000	45022000	32231000	38626500	244390000	217740000	51426000	134583000	142050000	0	417730000	0	208865000	193400000	44467000	99928000	72197500	194070000	0	27068000	13534000	256460000	0	29190000	18180000	23685000	194360000	136200000	27371000	81785500	203630000	97950000	0	48975000	235270000
Blmh	561500000	355750000	175640000	265695000	304370000	244200000	274285000	623520000	147980000	385750000	392640000	92329000	231080000	161704500	205960000	140300000	222650000	181475000	179310000	62180000	184520000	123350000	368370000	0	79374000	2050800000	1065087000	306590000	129490000	405810000	267650000	244290000	186980000	334010000	260495000	354980000	100410000	122630000	201240000	161935000	171050000	158770000	201830000	180300000	193520000	212220000	284390000	248305000	279680000
Coro7	100630000	137740000	29385000	83562500	174300000	97150000	135725000	176820000	85304000	131062000	0	140340000	293450000	216895000	146930000	396370000	243680000	320025000	143250000	419760000	237920000	328840000	226790000	0	230750000	15906000	123328000	248500000	289020000	179430000	234225000	191620000	368640000	37372000	203006000	193790000	39482000	64546000	11200000	37873000	31948000	220960000	191920000	206440000	72618000	233200000	9864200	121532100	121290000
Sf3a3	19905000	32577000	27015000	29796000	49585000	20068000	34826500	15564000	23638000	19601000	0	60548000	25565000	43056500	504850000	118380000	69383000	93881500	574680000	289690000	42703000	166196500	308010000	0	48013000	0	24006500	461480000	126820000	92743000	109781500	547930000	38818000	12791000	25804500	270380000	0	16735000	16326000	16530500	263730000	147510000	100340000	123925000	365690000	49438000	5584900	27511450	368970000
Psmd12	191130000	456860000	82327000	269593500	477640000	225340000	351490000	210700000	198610000	204655000	0	497510000	823910000	660710000	245370000	536750000	506790000	521770000	231410000	515330000	516950000	516140000	190890000	0	326510000	18295000	172402500	291390000	388010000	241460000	314735000	241490000	323950000	156180000	240065000	320030000	0	222440000	11621000	117030500	287230000	338050000	316100000	327075000	242540000	334260000	30534000	182397000	307950000
Dcps	451280000	546150000	556530000	551340000	561280000	672860000	617070000	530240000	821950000	676095000	81704000	821530000	1053300000	937415000	518290000	726280000	942860000	834570000	702240000	314570000	653250000	483910000	576430000	0	686440000	221360000	453900000	629190000	621920000	643120000	632520000	571140000	872580000	509750000	691165000	595010000	286540000	585350000	752320000	668835000	871770000	615450000	723270000	669360000	795780000	720210000	548560000	634385000	729970000
Farsb	109250000	227140000	89875000	158507500	290390000	177680000	234035000	174990000	180010000	177500000	0	357180000	430780000	393980000	196240000	553470000	367090000	460280000	213300000	406340000	348130000	377235000	197960000	0	213610000	0	106805000	246110000	481740000	248380000	365060000	183250000	303390000	38920000	171155000	156270000	0	128190000	10364000	69277000	164890000	342110000	223940000	283025000	176630000	199320000	13508000	106414000	236410000
Uso1	40786000	180750000	0	90375000	150540000	69403000	109971500	44675000	61492000	53083500	0	112250000	291730000	201990000	204490000	409530000	247110000	328320000	179040000	239870000	68712000	154291000	313980000	0	257540000	0	128770000	264490000	192020000	135520000	163770000	283040000	155300000	30873000	93086500	123700000	0	58782000	30656000	44719000	158230000	149840000	137170000	143505000	126130000	181000000	0	90500000	173640000
Hrg	829290000	381410000	249200000	315305000	521070000	418610000	469840000	1064000000	560060000	812030000	65943000	375840000	270510000	323175000	634110000	513030000	686630000	599830000	292880000	1039300000	794660000	916980000	420740000	0	797420000	519650000	658535000	459510000	760060000	446960000	603510000	575990000	528240000	370560000	449400000	754320000	830230000	792770000	126100000	459435000	273910000	422770000	222350000	322560000	344470000	1058000000	298190000	678095000	269120000
Fmnl1	28726000	32068000	14067000	23067500	90687000	24591000	57639000	535280000	34205000	284742500	0	70153000	77257000	73705000	63520000	358010000	199860000	278935000	71403000	468600000	87295000	277947500	94338000	12514000	124650000	8589800	66619900	116400000	80627000	99867000	90247000	166730000	118490000	18180000	68335000	101810000	0	26275000	55749000	41012000	30301000	165040000	24675000	94857500	44236000	140560000	23868000	82214000	86871000
	253770000	42391000	66719000	54555000	139210000	684810000	412010000	216780000	39732000	128256000	2533400000	628710000	19833000	324271500	0	66966000	127120000	97043000	0	0	12269000	6134500	0	13713000	50744000	259640000	155192000	0	64510000	970450000	517480000	3591900	56374000	2032000000	1044187000	0	62366000	150460000	196300000	173380000	0	128310000	146060000	137185000	2021600	389750000	356560000	373155000	0
Psap	2286500000	910140000	1707100000	1308620000	930920000	2027800000	1479360000	2126500000	2558800000	2342650000	175630000	976720000	803180000	889950000	1866800000	339380000	524890000	432135000	4223300000	555800000	923670000	739735000	3382900000	0	1265100000	2503000000	1884050000	3408200000	700350000	1263200000	981775000	4267100000	740790000	1238000000	989395000	2520600000	5028600000	1282700000	10500000000	5891350000	4910600000	890250000	2015500000	1452875000	4445000000	1048400000	6753900000	3901150000	4187300000
Krt78	0	5924200	6990300	6457250	4827600	2238600	3533100	0	0	0	5875600	10448000	0	5224000	0	12367000	0	6183500	0	39685000	12408000	26046500	0	0	10608000	0	5304000	2137200	17293000	10587000	13940000	0	10503000	2806200	6654600	0	0	4367000	0	2183500	0	3814500	4007900	3911200	0	4292200	0	2146100	0
Hrnr	0	73097000	0	36548500	5819100	0	2909550	0	0	0	0	0	0	0	0	10641000	0	5320500	0	0	0	0	961000	0	57295000	0	28647500	0	0	10926000	5463000	1128900	0	0	0	0	0	102910000	0	51455000	0	4823300	30105000	17464150	0	0	0	0	989760
Ncf1	170830000	80795000	38948000	59871500	121620000	90897000	106258500	263670000	80410000	172040000	0	121010000	65399000	93204500	115800000	255720000	226590000	241155000	162130000	713250000	268600000	490925000	93459000	145640000	235170000	0	117585000	98570000	233140000	130580000	181860000	108320000	249730000	93629000	171679500	224660000	42911000	62275000	56083000	59179000	97122000	143590000	110680000	127135000	136710000	306340000	67075000	186707500	82899000
Supt16;Supt16h	23466000	67790000	0	33895000	76181000	0	38090500	29966000	0	14983000	0	48682000	53847000	51264500	142220000	86577000	81680000	84128500	166630000	147120000	68008000	107564000	153230000	0	54387000	0	27193500	159240000	51386000	80826000	66106000	178460000	29094000	26426000	27760000	136480000	0	24851000	0	12425500	54387000	146980000	47413000	97196500	52510000	76046000	0	38023000	139370000
Ncf2	170400000	123310000	92169000	107739500	225630000	132400000	179015000	687290000	77533000	382411500	0	276110000	185900000	231005000	148540000	299700000	342220000	320960000	135460000	870520000	390380000	630450000	101940000	18327000	282280000	0	141140000	139540000	376650000	218760000	297705000	187640000	325280000	164600000	244940000	199350000	0	124150000	16500000	70325000	76282000	321340000	192480000	256910000	174160000	296100000	24798000	160449000	121620000
Nid2	55211000	10478000	0	5239000	30468000	43956000	37212000	7314700	54730000	31022350	0	0	0	0	421630000	5197500	3133100	4165300	245280000	0	0	0	141180000	5428400	0	8458100	4229050	107330000	4981800	19775000	12378400	296540000	0	3844500	1922250	330390000	0	24755000	8876100	16815550	139670000	36229000	31190000	33709500	59615000	31418000	12433000	21925500	110420000
Gnai2	601160000	589930000	392120000	491025000	785740000	485490000	635615000	1084500000	413300000	748900000	13196000	599100000	607190000	603145000	557050000	679910000	783130000	731520000	589280000	1496100000	906050000	1201075000	612040000	0	839040000	0	419520000	847290000	888420000	929970000	909195000	905380000	781680000	439300000	610490000	774790000	103440000	304750000	50462000	177606000	470680000	1234200000	477250000	855725000	601900000	686200000	180740000	433470000	822230000
Rps6ka3	82549000	114510000	55070000	84790000	120430000	70788000	95609000	114550000	72088000	93319000	0	178640000	245170000	211905000	116620000	568640000	206270000	387455000	141240000	256080000	157560000	206820000	110790000	0	25743000	0	12871500	147610000	150660000	161220000	155940000	142660000	48907000	26054000	37480500	91822000	0	95964000	36497000	66230500	100020000	166830000	162380000	164605000	80664000	128340000	11419000	69879500	126450000
Gfpt1	40688000	255460000	39034000	147247000	178760000	95617000	137188500	59570000	50326000	54948000	0	204390000	365630000	285010000	63889000	201080000	179550000	190315000	120400000	165960000	128670000	147315000	72724000	0	211860000	0	105930000	159710000	155340000	134150000	144745000	121260000	121580000	28394000	74987000	76928000	0	95666000	31736000	63701000	55073000	136230000	95451000	115840500	41462000	97686000	0	48843000	71478000
Rpl13	3394300000	2570900000	3997300000	3284100000	4029900000	3337500000	3683700000	2278800000	4605100000	3441950000	1000100000	2474500000	6673600000	4574050000	2917500000	6452400000	3569300000	5010850000	3187600000	2831300000	3319000000	3075150000	2912100000	7175400	1390200000	1828400000	1609300000	3113500000	2813200000	1939100000	2376150000	2487600000	1813000000	1663000000	1738000000	2544900000	2150800000	3005900000	4632300000	3819100000	4905800000	1786800000	5156400000	3471600000	4432100000	2854400000	3154800000	3004600000	3617500000
Golga3	397400000	90098000	72931000	81514500	89257000	114770000	102013500	174790000	101690000	138240000	0	17903000	82816000	50359500	113990000	298100000	110540000	204320000	78965000	0	0	0	82310000	35478000	0	311290000	155645000	55654000	7369200	92916000	50142600	90349000	0	171290000	85645000	21985000	51865000	82726000	106520000	94623000	0	106090000	81823000	93956500	22573000	35292000	138680000	86986000	28877000
Psmc6	330920000	630590000	448800000	539695000	569030000	474280000	521655000	334200000	397050000	365625000	20593000	586340000	889870000	738105000	445250000	613110000	634050000	623580000	536470000	761240000	570060000	665650000	526940000	7369400	471530000	109590000	290560000	507010000	501930000	483380000	492655000	438720000	452250000	347500000	399875000	398000000	44870000	495490000	385610000	440550000	527020000	530640000	472370000	501505000	525150000	468400000	398000000	433200000	512030000
Rpl8	2434500000	2120400000	4186200000	3153300000	2922900000	2210300000	2566600000	1708200000	3129600000	2418900000	406720000	2986500000	4890600000	3938550000	2803700000	5455900000	3476200000	4466050000	2798900000	2626700000	2412600000	2519650000	2886000000	16947000	1516800000	1678900000	1597850000	3142800000	2733800000	1546500000	2140150000	3373200000	1944000000	1437700000	1690850000	2182500000	1615900000	2647800000	3255000000	2951400000	3432700000	1798200000	3768100000	2783150000	3465000000	2616300000	2622500000	2619400000	3021400000
Pafah1b1	301720000	343890000	236900000	290395000	310770000	327440000	319105000	226800000	267010000	246905000	0	358940000	537540000	448240000	395520000	516980000	529600000	523290000	347160000	237980000	327570000	282775000	452680000	0	321610000	77984000	199797000	373920000	282970000	407050000	345010000	415680000	343600000	208950000	276275000	376690000	154380000	259360000	197070000	228215000	132070000	255450000	312110000	283780000	153610000	319860000	157130000	238495000	169700000
Rack1	1155200000	1509100000	1491400000	1500250000	1294600000	1275200000	1284900000	1200400000	1123800000	1162100000	534900000	1983600000	1353400000	1668500000	2421500000	1168400000	1168300000	1168350000	2674100000	2071600000	1580500000	1826050000	2731800000	0	1671400000	629820000	1150610000	2747000000	1235700000	1626300000	1431000000	2403700000	1499700000	952830000	1226265000	2595500000	952710000	1012800000	1157400000	1085100000	2080200000	1695800000	1251000000	1473400000	2131000000	1093300000	823830000	958565000	2469100000
Ywhah	1689500000	2767900000	1473800000	2120850000	2852000000	1807300000	2329650000	2023500000	1676900000	1850200000	269210000	2471000000	3952300000	3211650000	1775500000	3531400000	2521700000	3026550000	1630400000	1859300000	2614800000	2237050000	1798400000	0	2930100000	398560000	1664330000	2065200000	2875100000	2647700000	2761400000	1583700000	3903200000	1516300000	2709750000	1646500000	725890000	1706200000	1098500000	1402350000	2681500000	2348100000	2637200000	2492650000	2269200000	2236400000	1077200000	1656800000	2109800000
Casp3	466230000	806180000	727880000	767030000	332720000	937820000	635270000	374150000	1020900000	697525000	101880000	600900000	865600000	733250000	608460000	423330000	615170000	519250000	978320000	364130000	643270000	503700000	932180000	24607000	435610000	524950000	480280000	757290000	379380000	465870000	422625000	662560000	548460000	432380000	490420000	834440000	943560000	942500000	1983300000	1462900000	649010000	437070000	909100000	673085000	694870000	506800000	1300200000	903500000	755800000
Ctps1	20884000	195950000	46022000	120986000	107860000	113690000	110775000	41287000	18832000	30059500	0	116420000	286070000	201245000	134230000	339180000	369340000	354260000	176480000	228530000	73635000	151082500	218210000	34465000	12817000	0	6408500	219570000	117720000	78426000	98073000	183000000	30520000	38758000	34639000	94132000	14672000	68240000	5826500	37033250	138760000	152400000	90184000	121292000	101760000	162660000	10788000	86724000	102490000
G3bp1	234240000	548480000	412380000	480430000	425800000	467600000	446700000	125220000	505450000	315335000	0	588920000	866430000	727675000	548590000	1003400000	571510000	787455000	891320000	314110000	366350000	340230000	1014900000	0	359970000	77067000	218518500	595580000	501870000	311090000	406480000	677980000	316090000	147800000	231945000	438690000	72565000	302520000	580230000	441375000	799850000	365560000	562630000	464095000	643920000	355610000	241390000	298500000	719940000
Uap1l1	156500000	227240000	123480000	175360000	211000000	185910000	198455000	271450000	203530000	237490000	0	308670000	376780000	342725000	149750000	405410000	363160000	384285000	175280000	272020000	238780000	255400000	170080000	0	370300000	39615000	204957500	228620000	238030000	220190000	229110000	184460000	290320000	170850000	230585000	145650000	73172000	217270000	179650000	198460000	130250000	217480000	315930000	266705000	175760000	213590000	149370000	181480000	177690000
Dtx3l	8187400	51628000	6015600	28821800	55948000	19685000	37816500	54122000	21651000	37886500	0	123330000	230180000	176755000	47735000	495960000	212960000	354460000	116040000	152620000	106150000	129385000	52173000	15013000	86531000	0	43265500	271240000	98021000	64260000	81140500	331290000	88507000	0	44253500	22798000	0	11102000	0	5551000	0	86558000	74852000	80705000	6894700	65985000	0	32992500	18614000
Lrrfip1	227630000	303200000	205910000	254555000	203490000	253500000	228495000	116720000	388660000	252690000	0	217700000	399610000	308655000	249830000	520840000	374190000	447515000	286930000	204390000	296870000	250630000	302220000	0	218380000	34304000	126342000	137610000	186070000	276240000	231155000	281420000	145710000	134320000	140015000	180140000	174800000	301960000	602830000	452395000	235060000	235100000	445770000	340435000	208550000	370920000	357300000	364110000	203960000
Spag9	11722000	56548000	16148000	36348000	30805000	0	15402500	0	12351000	6175500	0	32996000	104280000	68638000	31021000	395400000	167460000	281430000	55586000	9833100	18182000	14007550	50815000	8602500	0	0	0	35158000	25597000	25322000	25459500	29595000	34521000	75289000	54905000	21662000	0	0	0	0	41149000	42318000	4166800	23242400	35644000	7515100	0	3757550	30063000
Clint1;Cl	13885000	140530000	19117000	79823500	116510000	63648000	90079000	6377900	13318000	9847950	24071000	50907000	306210000	178558500	351150000	361510000	338990000	350250000	534830000	44155000	62616000	53385500	532160000	0	9617400	0	4808700	263050000	62391000	20359000	41375000	330450000	13752000	10088000	11920000	304860000	5454300	30381000	25118000	27749500	482340000	61189000	108130000	84659500	434290000	79668000	16645000	48156500	313200000
Gbp4	19029000	150950000	54491000	102720500	135050000	94825000	114937500	46093000	56071000	51082000	0	138770000	164930000	151850000	49907000	192450000	197000000	194725000	58740000	106900000	92416000	99658000	40719000	107280000	146830000	38798000	92814000	276780000	214500000	133020000	173760000	183180000	172400000	44203000	108301500	156070000	50822000	13506000	16970000	15238000	19526000	140530000	95169000	117849500	38758000	73475000	75063000	74269000	73025000
Hp	1576000000	859340000	891940000	875640000	622460000	833650000	728055000	1247100000	1297900000	1272500000	609340000	688100000	307540000	497820000	933410000	396770000	893600000	645185000	527570000	1641400000	1605800000	1623600000	730260000	3780200	735060000	1237700000	986380000	565830000	467370000	422520000	444945000	899350000	640940000	691560000	666250000	1391400000	1648700000	2622400000	463980000	1543190000	502620000	449110000	503810000	476460000	450880000	1593700000	1008700000	1301200000	470960000
Itih3	1150900000	571980000	419980000	495980000	1059000000	764910000	911955000	1116900000	910530000	1013715000	36794000	558160000	245840000	402000000	865480000	578050000	1007200000	792625000	266510000	1630200000	1135500000	1382850000	747670000	0	1323400000	157080000	740240000	800490000	1035500000	398840000	717170000	489460000	675290000	456050000	565670000	1022600000	805210000	1573700000	54010000	813855000	399290000	545540000	138860000	342200000	307570000	1601700000	131070000	866385000	473890000
Snrnp70	55036000	133240000	16368000	74804000	126240000	93663000	109951500	15093000	62971000	39032000	0	64479000	137540000	101009500	985550000	299570000	264320000	281945000	1267400000	347910000	68601000	208255500	1084000000	0	51707000	0	25853500	791850000	96746000	190960000	143853000	1375200000	52964000	0	26482000	727000000	0	82919000	18575000	50747000	951470000	374630000	210830000	292730000	613310000	270790000	12780000	141785000	572170000
Hist1h2bc;Hist1h2bh	76069000000	40433000000	81613000000	61023000000	77318000000	53369000000	65343500000	54861000000	77829000000	66345000000	29218000000	56696000000	55273000000	55984500000	61314000000	46544000000	48381000000	47462500000	45125000000	55577000000	80061000000	67819000000	40571000000	5602100000	30727000000	56140000000	43433500000	55191000000	53542000000	41136000000	47339000000	43443000000	58870000000	60769000000	59819500000	57730000000	46696000000	50885000000	147550000000	99217500000	70302000000	44890000000	66071000000	55480500000	88031000000	61081000000	105250000000	83165500000	82833000000
Snx6	185160000	288360000	163900000	226130000	353630000	257540000	305585000	195930000	237680000	216805000	0	412170000	587960000	500065000	257450000	731090000	561500000	646295000	327200000	309860000	244700000	277280000	340640000	0	254750000	0	127375000	271910000	432840000	259910000	346375000	275630000	214870000	120730000	167800000	241050000	47298000	285290000	162170000	223730000	339870000	295900000	154370000	225135000	317490000	377420000	22540000	199980000	317400000
Larp1	56224000	383060000	69806000	226433000	206150000	106330000	156240000	41199000	141760000	91479500	0	308140000	703450000	505795000	164290000	817310000	394850000	606080000	257670000	173760000	66098000	119929000	280370000	0	134030000	0	67015000	200090000	276780000	137750000	207265000	232500000	175490000	26705000	101097500	121270000	15691000	147310000	79550000	113430000	128840000	235060000	283370000	259215000	185140000	94255000	43844000	69049500	212160000
Ankfy1	38865000	133130000	9245000	71187500	131760000	46405000	89082500	24514000	29635000	27074500	0	103390000	206420000	154905000	82565000	463810000	223900000	343855000	152800000	308080000	111320000	209700000	112850000	28829000	104360000	0	52180000	159360000	178100000	82230000	130165000	333960000	12721000	21609000	17165000	100090000	0	25630000	0	12815000	29596000	89576000	27659000	58617500	27107000	141830000	0	70915000	75573000
Ehd2	6243600	57536000	5035900	31285950	29416000	35179000	32297500	7984700	23189000	15586850	0	19640000	82314000	50977000	65831000	216900000	61555000	139227500	53373000	23014000	13829000	18421500	231340000	0	27803000	14350000	21076500	265280000	26176000	18299000	22237500	84227000	43334000	1775400	22554700	55303000	0	79251000	0	39625500	794360000	18499000	0	9249500	140660000	23756000	3986800	13871400	159270000
Cpne3	372860000	160730000	118360000	139545000	237610000	225160000	231385000	383890000	192270000	288080000	87900000	202950000	114860000	158905000	335590000	209720000	337300000	273510000	205550000	602240000	316160000	459200000	165360000	0	170750000	54689000	112719500	347360000	238720000	374990000	306855000	449150000	178940000	131680000	155310000	426540000	54771000	145740000	4868900	75304450	146630000	366290000	164850000	265570000	213600000	412700000	129050000	270875000	248210000
Efhd2	587360000	651940000	420150000	536045000	429090000	706030000	567560000	459350000	748860000	604105000	164010000	659640000	908150000	783895000	230100000	738590000	683320000	710955000	350100000	462160000	591650000	526905000	352360000	0	548380000	800030000	674205000	344860000	424710000	566770000	495740000	339930000	620600000	482700000	551650000	229160000	452240000	870340000	915960000	893150000	791490000	521460000	760690000	641075000	395730000	585870000	815150000	700510000	366820000
Polr2b	0	28718000	47219000	37968500	26880000	0	13440000	0	0	0	0	18323000	40736000	29529500	73670000	146080000	71148000	108614000	126520000	68861000	0	34430500	73186000	0	19848000	0	9924000	98165000	45713000	29651000	37682000	211830000	0	0	0	57196000	0	0	0	0	49239000	59175000	31589000	45382000	66191000	41913000	0	20956500	113830000
Fermt3	259960000	261160000	187570000	224365000	402660000	213280000	307970000	509340000	196870000	353105000	3640300	367170000	499330000	433250000	184680000	535170000	544980000	540075000	152440000	799330000	452370000	625850000	142590000	0	400160000	0	200080000	155400000	479480000	313440000	396460000	162260000	379710000	221190000	300450000	205240000	33250000	156690000	99025000	127857500	130400000	413390000	336790000	375090000	133240000	319710000	75760000	197735000	152090000
Apobr	15028000	38092000	0	19046000	16153000	13560000	14856500	108140000	41916000	75028000	0	77683000	0	38841500	54748000	149660000	157400000	153530000	184460000	139740000	26916000	83328000	175080000	50305000	50908000	0	25454000	55173000	130660000	61228000	95944000	179930000	98052000	35749000	66900500	66440000	0	70462000	36777000	53619500	70523000	95990000	65644000	80817000	62254000	170910000	14288000	92599000	60292000
Ces1d	3119200000	1160100000	1375500000	1267800000	1299600000	1310300000	1304950000	2448900000	2052500000	2250700000	488270000	967750000	534690000	751220000	1076300000	791150000	1416000000	1103575000	546940000	1286400000	1524700000	1405550000	795960000	45378000	1572700000	1768300000	1670500000	753580000	1151500000	807080000	979290000	725750000	672430000	895780000	784105000	1532200000	3898300000	3870800000	550630000	2210715000	1449900000	681940000	538670000	610305000	639560000	2341800000	754790000	1548295000	690360000
Rab14	129000000	172150000	39773000	105961500	137260000	114630000	125945000	117280000	68384000	92832000	0	117950000	129870000	123910000	337750000	222060000	169310000	195685000	389410000	345030000	197300000	271165000	270690000	0	176620000	57916000	117268000	396270000	120720000	255290000	188005000	272890000	190740000	126340000	158540000	410560000	32932000	93437000	106500000	99968500	871900000	244330000	123250000	183790000	782940000	123900000	87926000	105913000	625600000
Snx9	62631000	135040000	24009000	79524500	160200000	47576000	103888000	115320000	49567000	82443500	0	178310000	272820000	225565000	83580000	421420000	291050000	356235000	91816000	229650000	216210000	222930000	122590000	32070000	178820000	0	89410000	182740000	190720000	160000000	175360000	206150000	196990000	24680000	110835000	73293000	0	91451000	37026000	64238500	72898000	237300000	172850000	205075000	108370000	97403000	0	48701500	134120000
Eif3h	182800000	264460000	126920000	195690000	161460000	181430000	171445000	83511000	153480000	118495500	0	590300000	491140000	540720000	246200000	528020000	283460000	405740000	383640000	438080000	327950000	383015000	320690000	0	349300000	0	174650000	424770000	543940000	305300000	424620000	310050000	522240000	149610000	335925000	325360000	0	178840000	65581000	122210500	452040000	251100000	88237000	169668500	301560000	284780000	67139000	175959500	425040000
Dnajc3	0	64158000	19463000	41810500	67863000	92779000	80321000	40399000	23697000	32048000	0	38011000	67996000	53003500	301630000	94839000	127630000	111234500	327710000	32536000	12829000	22682500	522640000	0	13652000	26729000	20190500	173610000	8956300	38592000	23774150	363320000	42504000	6680900	24592450	334440000	15453000	43485000	36479000	39982000	449980000	104970000	65767000	85368500	201060000	65351000	21883000	43617000	276270000
Trap1	19026000	80094000	22748000	51421000	16679000	34245000	25462000	0	40847000	20423500	178080000	121750000	68027000	94888500	195490000	60497000	106420000	83458500	230850000	245320000	206500000	225910000	259730000	18336000	56441000	0	28220500	274860000	100670000	109440000	105055000	276430000	27148000	0	13574000	201910000	0	27024000	12249000	19636500	206810000	187140000	8841800	97990900	207400000	86110000	0	43055000	261600000
Ppid	195130000	700940000	532980000	616960000	711990000	535290000	623640000	176320000	355150000	265735000	0	178290000	621810000	400050000	657500000	606850000	427540000	517195000	951290000	294270000	308620000	301445000	1029500000	0	279310000	16633000	147971500	756620000	132670000	596560000	364615000	622280000	315480000	259950000	287715000	451530000	21579000	286160000	219650000	252905000	550420000	449460000	748930000	599195000	360960000	462850000	68654000	265752000	516810000
Cs	337250000	479110000	370220000	424665000	395230000	529550000	462390000	643950000	538430000	591190000	0	519000000	294430000	406715000	970910000	278420000	385080000	331750000	834840000	942090000	697760000	819925000	717080000	0	617910000	86104000	352007000	1183300000	300640000	677850000	489245000	881240000	581940000	390650000	486295000	1097000000	385560000	535730000	422260000	478995000	1270000000	990530000	478540000	734535000	1159800000	603590000	337710000	470650000	1344300000
Plin3	349590000	536550000	516200000	526375000	337130000	578770000	457950000	246670000	632750000	439710000	84040000	562350000	586400000	574375000	330940000	410820000	444250000	427535000	429960000	261190000	463310000	362250000	474550000	0	449000000	266670000	357835000	266160000	327250000	455390000	391320000	277390000	576080000	289020000	432550000	258110000	266830000	644320000	857290000	750805000	488260000	294740000	874170000	584455000	494410000	433900000	647740000	540820000	431830000
Prmt1	158160000	329510000	73542000	201526000	320540000	252860000	286700000	220100000	176610000	198355000	13743000	402180000	544580000	473380000	261960000	410230000	416690000	413460000	392370000	538450000	335020000	436735000	399010000	0	360440000	42534000	201487000	443630000	452810000	267730000	360270000	532370000	416870000	127840000	272355000	419690000	51173000	203540000	62136000	132838000	234830000	487850000	221090000	354470000	281630000	337850000	32667000	185258500	409330000
Akr1a1	517550000	752790000	509850000	631320000	720880000	712690000	716785000	621310000	647980000	634645000	85618000	803020000	963110000	883065000	617740000	802880000	690530000	746705000	705490000	515750000	783740000	649745000	564900000	0	946800000	254150000	600475000	714970000	594640000	632720000	613680000	526310000	979050000	424360000	701705000	524740000	187500000	831970000	624010000	727990000	687180000	642160000	920360000	781260000	738680000	551350000	377460000	464405000	717030000
Galk1	271370000	438430000	141510000	289970000	462770000	273340000	368055000	394550000	265720000	330135000	0	539430000	732260000	635845000	302440000	711190000	634630000	672910000	350610000	561030000	508290000	534660000	365680000	42013000	672360000	38152000	355256000	347290000	500280000	574820000	537550000	303320000	723520000	268370000	495945000	258810000	29418000	283370000	161170000	222270000	257410000	608420000	424580000	516500000	327650000	331260000	135840000	233550000	315140000
Krt85	46711000	733970000	15636000000	8184985000	9856700	0	4928350	17583000	0	8791500	0	0	0	0	0	188170000	0	94085000	0	2975900	148520000	75747950	0	9947900	0	763280000	381640000	92128000	5515200	0	2757600	0	294180000	527870000	411025000	2425100	56238000	174710000	28085000	101397500	0	1077900000	104260000	591080000	3070100	51021000	31647000	41334000	6347500
Krt6b	625980000	230770000	89912000	160341000	272140000	216690000	244415000	747210000	518440000	632825000	782440000	281540000	37328000	159434000	90719000	1543400000	406190000	974795000	11731000	613980000	863340000	738660000	0	1643700000	4272500000	1396000000	2834250000	529760000	258370000	1187500000	722935000	65744000	2278900000	845630000	1562265000	105220000	506870000	1392400000	69116000	730758000	0	296190000	688060000	492125000	33742000	282950000	610920000	446935000	104150000
Usp4	28359000	19813000	25192000	22502500	23142000	25150000	24146000	0	14882000	7441000	0	0	13764000	6882000	36677000	150200000	67153000	108676500	100730000	30603000	0	15301500	61137000	0	0	0	0	132780000	10195000	0	5097500	70677000	19972000	0	9986000	34714000	0	0	0	0	0	16079000	14355000	15217000	11151000	39049000	0	19524500	23552000
Snw1	28455000	87093000	19640000	53366500	46621000	114320000	80470500	0	121900000	60950000	0	107690000	172320000	140005000	98859000	107720000	67807000	87763500	211670000	88048000	37556000	62802000	226440000	25446000	0	0	0	156360000	14304000	34328000	24316000	193810000	10266000	0	5133000	90261000	267970000	68020000	94951000	81485500	147400000	126910000	173160000	150035000	165580000	57312000	30273000	43792500	108810000
Pck2	9463100	27650000	0	13825000	28637000	31471000	30054000	25739000	6781900	16260450	0	0	6597600	3298800	205130000	22683000	59783000	41233000	210800000	211910000	22505000	117207500	137650000	0	6717100	0	3358550	123390000	19658000	43840000	31749000	155970000	6450200	0	3225100	96120000	0	8779800	8262500	8521150	25942000	57326000	5952600	31639300	23428000	45390000	0	22695000	65295000
Yars	22396000	105110000	26480000	65795000	111110000	68729000	89919500	62574000	67929000	65251500	0	86919000	149310000	118114500	134160000	230180000	158450000	194315000	168050000	161460000	61520000	111490000	228680000	70443000	55090000	0	27545000	196010000	133130000	26095000	79612500	130430000	27248000	22875000	25061500	168780000	0	26024000	15850000	20937000	208200000	162210000	98100000	130155000	159250000	114780000	19484000	67132000	217840000
Ssrp1	34769000	64600000	15416000	40008000	76906000	39333000	58119500	6810200	30934000	18872100	0	82153000	34353000	58253000	238030000	197280000	101390000	149335000	286430000	208730000	37615000	123172500	237890000	0	18011000	0	9005500	206650000	80777000	68383000	74580000	242330000	34342000	0	17171000	196390000	0	26982000	7981100	17481550	123150000	135700000	74608000	105154000	192820000	50380000	0	25190000	198280000
Set	1648200000	1212900000	1143000000	1177950000	1817500000	1427300000	1622400000	1036600000	1397300000	1216950000	103210000	1924100000	2261900000	2093000000	2545700000	2141000000	2237300000	2189150000	3168500000	2172300000	1588700000	1880500000	2994000000	8909200	1862000000	557390000	1209695000	1739400000	1973400000	1913000000	1943200000	2657000000	2039600000	1243900000	1641750000	2170200000	655940000	1200800000	1917300000	1559050000	2890900000	1816000000	1887400000	1851700000	3196200000	1648600000	1627600000	1638100000	1908900000
Plxnb2	26897000	79552000	78657000	79104500	214410000	0	107205000	67736000	9965300	38850650	0	26718000	32321000	29519500	382780000	16756000	44188000	30472000	407440000	28334000	0	14167000	512350000	0	6525500	7696400	7110950	335080000	0	22020000	11010000	456900000	2635500	5750600	4193050	375170000	11081000	16593000	0	8296500	175300000	24126000	45145000	34635500	218940000	45742000	9763700	27752850	107280000
	25322000	922270	17094000	9008135	7434900	109230000	58332450	59692000	35708000	47700000	0	114610000	2319000	58464500	429430000	22089000	40445000	31267000	538660000	64351000	20564000	42457500	737680000	1947000	16419000	39667000	28043000	125170000	64114000	170700000	117407000	334380000	31080000	853940000	442510000	501390000	0	136740000	6699700	71719850	602950000	37223000	35612000	36417500	261870000	146150000	15404000	80777000	208990000
Gm20390;Nme2	3335500000	4505300000	3668600000	4086950000	2079700000	4138000000	3108850000	1580900000	3728100000	2654500000	1797300000	3229000000	4502200000	3865600000	3672500000	2201200000	3243800000	2722500000	3743000000	1014800000	2467400000	1741100000	4143400000	133850000	2731000000	3505300000	3118150000	3730900000	1545100000	2299500000	1922300000	2067200000	3165500000	2765100000	2965300000	3567200000	2848000000	4553800000	4268200000	4411000000	5880800000	2338300000	2392200000	2365250000	3937300000	2947100000	3913900000	3430500000	4071700000
Alcam	7005600	2661900	0	1330950	15993000	5173600	10583300	5895000	2060400	3977700	0	44550000	3565100	24057550	204840000	11123000	30856000	20989500	302670000	87510000	15285000	51397500	268310000	0	34697000	0	17348500	217150000	9715800	5351400	7533600	333020000	9831400	0	4915700	229960000	0	2369200	0	1184600	175560000	25121000	7573300	16347150	273820000	12713000	0	6356500	162280000
Myh2	13577000	0	0	0	0	0	0	0	5178000	2589000	11248000	0	0	0	4870500	0	0	0	0	5173000	0	2586500	296740000	0	0	0	0	421610000	0	0	0	97015000	0	0	0	16540000	0	3251700	0	1625850	0	0	0	0	23431000	0	0	0	53498000
Sec23ip	13603000	39768000	34532000	37150000	53551000	0	26775500	26145000	16608000	21376500	0	113130000	173180000	143155000	53522000	340780000	180510000	260645000	73119000	109070000	96941000	103005500	73405000	0	116630000	0	58315000	81260000	130500000	21672000	76086000	73729000	31179000	0	15589500	41449000	0	11849000	8575100	10212050	35042000	53925000	39233000	46579000	38153000	86777000	0	43388500	49511000
Tcof1	34333000	17879000	33144000	25511500	26505000	22085000	24295000	12801000	18421000	15611000	0	0	35516000	17758000	241180000	29991000	52166000	41078500	299650000	35594000	0	17797000	509060000	0	16370000	0	8185000	149340000	29217000	13400000	21308500	509150000	0	0	0	85453000	0	10007000	14922000	12464500	765930000	90248000	79655000	84951500	530890000	19232000	34072000	26652000	294660000
Chil3	118900000	58114000	19647000	38880500	104980000	244390000	174685000	416760000	300530000	358645000	0	125540000	24951000	75245500	739060000	97655000	241800000	169727500	192600000	417160000	429620000	423390000	94276000	0	163500000	34652000	99076000	213490000	201340000	344890000	273115000	294620000	294380000	321580000	307980000	745780000	95957000	154270000	12928000	83599000	104520000	281330000	161650000	221490000	281870000	920140000	397350000	658745000	260150000
H2-D1	1087500000	823910000	640380000	732145000	1320800000	1085900000	1203350000	709720000	903570000	806645000	293870000	1118800000	1452300000	1285550000	3436600000	1172500000	1291700000	1232100000	3303400000	1316500000	1453000000	1384750000	2369200000	0	1299600000	222790000	761195000	2517200000	1347000000	1404000000	1375500000	4371000000	1132500000	788610000	960555000	3602800000	504830000	683040000	747450000	715245000	1921200000	1448400000	981250000	1214825000	2432100000	859890000	709840000	784865000	2283900000
Hba	121930000000	128480000000	269630000000	199055000000	188700000000	290030000000	239365000000	98799000000	233100000000	165949500000	51439000000	54994000000	34579000000	44786500000	58276000000	36362000000	57742000000	47052000000	32032000000	74204000000	186180000000	130192000000	35905000000	8385500000	60758000000	198600000000	129679000000	43821000000	56189000000	57144000000	56666500000	29627000000	138810000000	161110000000	149960000000	57188000000	166650000000	94169000000	61663000000	77916000000	67558000000	54639000000	56718000000	55678500000	78144000000	140490000000	70147000000	105318500000	62755000000
Ca3	1510100000	2990000000	306360000	1648180000	4497400	408630000	206563700	0	1577400000	788700000	651530000	120800000	181570000	151185000	1197600000	41465000	319460000	180462500	1132200000	38456000	13791000	26123500	4253300000	0	1229900000	3374100000	2302000000	2085500000	28386000	10010000	19198000	744510000	116720000	32219000	74469500	512850000	1727400000	5197200000	293220000	2745210000	8389100000	12452000	6845100	9648550	1500300000	0	33300000	16650000	1804200000
Pdha1	113040000	96736000	85144000	90940000	104330000	116860000	110595000	112740000	143550000	128145000	0	58807000	52542000	55674500	465620000	111410000	112280000	111845000	677820000	165030000	106260000	135645000	587450000	0	7214600	7610600	7412600	416760000	39713000	198210000	118961500	484370000	20809000	43915000	32362000	369020000	29823000	125910000	136240000	131075000	439500000	339050000	116860000	227955000	304240000	253950000	22080000	138015000	491020000
Acadm	115920000	150000000	160420000	155210000	131660000	216760000	174210000	195880000	209710000	202795000	0	51898000	121020000	86459000	300930000	126020000	174580000	150300000	330680000	552500000	325320000	438910000	288160000	0	87652000	0	43826000	212780000	189540000	304350000	246945000	239390000	171390000	24380000	97885000	277180000	31328000	164820000	235090000	199955000	337580000	300250000	172480000	236365000	319420000	256200000	159950000	208075000	302270000
Gsr	495010000	459810000	419770000	439790000	434100000	838840000	636470000	499550000	832200000	665875000	113680000	482720000	687100000	584910000	608530000	357730000	552760000	455245000	590150000	754340000	682300000	718320000	525980000	35815000	410360000	282080000	346220000	484290000	480760000	567920000	524340000	668980000	437700000	444280000	440990000	715910000	288490000	416380000	867200000	641790000	343170000	573280000	633560000	603420000	469480000	633470000	749140000	691305000	469280000
Cops2	104830000	199530000	39349000	119439500	286490000	157960000	222225000	45554000	126550000	86052000	0	200330000	422260000	311295000	131780000	434850000	294840000	364845000	145690000	277600000	60570000	169085000	156490000	11689000	148320000	0	74160000	195090000	331120000	197750000	264435000	210570000	173240000	85436000	129338000	152310000	0	88164000	23278000	55721000	148510000	209450000	110620000	160035000	196070000	220800000	37928000	129364000	177140000
Rps6	1724900000	2108900000	2495300000	2302100000	2451700000	2185400000	2318550000	1334300000	2901800000	2118050000	291670000	1930800000	3436700000	2683750000	2477500000	3632500000	2504600000	3068550000	2569400000	2688900000	2261700000	2475300000	2755700000	16472000	1271100000	775560000	1023330000	2205200000	2067000000	1493400000	1780200000	2349100000	1833600000	934010000	1383805000	2103000000	913920000	1969500000	2932900000	2451200000	2968600000	1659100000	2654800000	2156950000	3411400000	1892900000	1554900000	1723900000	2626200000
Atp6v1b2	323800000	299480000	121160000	210320000	254400000	221500000	237950000	504820000	230020000	367420000	32227000	419320000	374940000	397130000	325880000	237190000	303670000	270430000	249190000	375850000	392290000	384070000	268120000	0	478650000	117600000	298125000	266050000	255960000	411340000	333650000	267910000	474650000	121240000	297945000	305080000	206990000	265060000	132380000	198720000	259920000	327500000	258760000	293130000	304120000	309800000	180830000	245315000	277200000
Ctnnb1	0	60991000	16635000	38813000	25735000	21778000	23756500	15112000	19383000	17247500	63186000	37933000	96455000	67194000	158770000	84504000	42685000	63594500	285310000	188360000	20505000	104432500	98810000	73677000	48812000	0	24406000	380270000	257300000	63202000	160251000	259020000	21165000	0	10582500	185920000	25540000	22795000	0	11397500	330700000	48107000	59277000	53692000	324850000	26631000	37452000	32041500	486350000
Ap2m1	93880000	155790000	118600000	137195000	171850000	116730000	144290000	86534000	110150000	98342000	71883000	111800000	246140000	178970000	188530000	261070000	173490000	217280000	195070000	142130000	91279000	116704500	297880000	0	189800000	19278000	104539000	223970000	131600000	145650000	138625000	207250000	135480000	74306000	104893000	188080000	138090000	135240000	19214000	77227000	254260000	129100000	149550000	139325000	218610000	131190000	108870000	120030000	221660000
Ttll12	18998000	119810000	30457000	75133500	202950000	52744000	127847000	0	22975000	11487500	0	148540000	160130000	154335000	71697000	292080000	154000000	223040000	162540000	125740000	66724000	96232000	112290000	42823000	57261000	0	28630500	144130000	166120000	53600000	109860000	135490000	72699000	49180000	60939500	101890000	0	14206000	13107000	13656500	33112000	57669000	11857000	34763000	41281000	68700000	0	34350000	62452000
Rbbp7	430080000	690240000	281160000	485700000	664910000	556360000	610635000	428830000	482720000	455775000	0	397890000	597830000	497860000	1106100000	545700000	693180000	619440000	1552700000	416920000	314350000	365635000	1416200000	0	332660000	129150000	230905000	1261000000	328930000	520220000	424575000	1328900000	365380000	252070000	308725000	992630000	353100000	464310000	484040000	474175000	1075500000	732760000	626090000	679425000	1009700000	538220000	365610000	451915000	1056700000
Cdc37	131670000	391870000	111720000	251795000	518380000	228260000	373320000	208030000	206070000	207050000	0	535210000	866350000	700780000	333940000	819400000	400140000	609770000	412530000	376230000	392680000	384455000	407740000	0	799760000	26706000	413233000	431380000	475010000	381650000	428330000	459450000	548380000	110140000	329260000	318930000	35723000	224800000	142150000	183475000	468080000	413500000	415820000	414660000	412160000	274680000	49280000	161980000	369530000
Fkbp3	249500000	404100000	402290000	403195000	224800000	480440000	352620000	85923000	543940000	314931500	17630000	218070000	467830000	342950000	548210000	358140000	427200000	392670000	820810000	169830000	199230000	184530000	590430000	12793000	27573000	8396000	17984500	400140000	171230000	150300000	160765000	430680000	95016000	46999000	71007500	352550000	116340000	236440000	394310000	315375000	732170000	236810000	270650000	253730000	804170000	324330000	333650000	328990000	520110000
Snx1	73835000	262990000	139620000	201305000	286000000	210800000	248400000	132200000	162810000	147505000	0	325420000	617640000	471530000	248670000	602070000	388380000	495225000	224780000	354880000	299970000	327425000	263600000	16076000	398110000	50833000	224471500	259000000	389030000	297940000	343485000	289580000	453960000	116640000	285300000	213800000	23263000	219440000	159330000	189385000	373460000	265090000	299570000	282330000	352700000	204990000	51470000	128230000	292030000
Fhod1	18818000	137120000	0	68560000	73085000	23876000	48480500	12872000	18815000	15843500	0	104270000	296620000	200445000	34189000	264830000	82459000	173644500	38235000	127870000	79412000	103641000	35815000	35462000	127790000	0	63895000	45449000	54094000	51160000	52627000	83669000	128010000	16561000	72285500	25065000	0	21663000	8170800	14916900	11936000	64180000	58622000	61401000	39860000	30367000	0	15183500	31887000
Rps9	2593900000	2250900000	4344000000	3297450000	4806700000	3141600000	3974150000	2150000000	3797800000	2973900000	597550000	3276200000	4010700000	3643450000	1120900000	5573200000	4068000000	4820600000	1364100000	3595700000	2196700000	2896200000	1133100000	15264000	1868300000	915860000	1392080000	1180600000	3012100000	2512800000	2762450000	1111200000	2461600000	1684300000	2072950000	1634800000	1303800000	2794500000	3745000000	3269750000	2301600000	2461600000	3853500000	3157550000	1852600000	2876000000	2581300000	2728650000	2207200000
Pgm2	145930000	152300000	30938000	91619000	114000000	193560000	153780000	155530000	155470000	155500000	0	247090000	350260000	298675000	175080000	182770000	265460000	224115000	166730000	144160000	154940000	149550000	202490000	0	246630000	73534000	160082000	234950000	176870000	143920000	160395000	242750000	187870000	152310000	170090000	234650000	110130000	162810000	125330000	144070000	186220000	169090000	186010000	177550000	197900000	225530000	167680000	196605000	170710000
Slc25a12	0	7314200	4425500	5869850	19287000	9920400	14603700	8698800	2880700	5789750	0	22945000	5181500	14063250	219840000	11978000	7183800	9580900	141230000	5642600	2258700	3950650	87076000	11607000	0	0	0	124380000	0	24614000	12307000	98408000	11447000	116710000	64078500	262500000	4345900	0	6161600	3080800	163010000	79406000	6072100	42739050	169550000	6064500	0	3032250	163610000
Srp68	0	70504000	0	35252000	54787000	72594000	63690500	28579000	0	14289500	0	75098000	99799000	87448500	105900000	393210000	212290000	302750000	94842000	152740000	81972000	117356000	63821000	0	64165000	0	32082500	96642000	234940000	94891000	164915500	93785000	62427000	0	31213500	59322000	0	42398000	0	21199000	56490000	128300000	42442000	85371000	53507000	104110000	0	52055000	101160000
Rsl1d1	18920000	88104000	43443000	65773500	36575000	19413000	27994000	18328000	22598000	20463000	0	41045000	75155000	58100000	175200000	48041000	31468000	39754500	287350000	55096000	17340000	36218000	349620000	0	25356000	0	12678000	226100000	15093000	19878000	17485500	224920000	94194000	12414000	53304000	141220000	0	15924000	29878000	22901000	433560000	140150000	106960000	123555000	321480000	9183300	15933000	12558150	303820000
Ero1a	53379000	30659000	16158000	23408500	88849000	19653000	54251000	50309000	83021000	66665000	0	62934000	32700000	47817000	246560000	116190000	238940000	177565000	239770000	312340000	124080000	218210000	136780000	0	51146000	16835000	33990500	188590000	114860000	166620000	140740000	343950000	75281000	26035000	50658000	448900000	0	35476000	9147200	22311600	126620000	164580000	40557000	102568500	152910000	138210000	12362000	75286000	185270000
Hnrnpr	45485000	103900000	19974000	61937000	174000000	166240000	170120000	5154500	90832000	47993250	34389000	149260000	124240000	136750000	462210000	261870000	189270000	225570000	748710000	154930000	121620000	138275000	574980000	0	41103000	0	20551500	501230000	162090000	87578000	124834000	541570000	54049000	0	27024500	343600000	10139000	98881000	95804000	97342500	393950000	274600000	123410000	199005000	450870000	172740000	45882000	109311000	512010000
Hnrnpll	51972000	148160000	19904000	84032000	126500000	91250000	108875000	56722000	30265000	43493500	0	36365000	77867000	57116000	241260000	209040000	124990000	167015000	428400000	388420000	53894000	221157000	402390000	0	87573000	0	43786500	373340000	22591000	117690000	70140500	402170000	6177200	31616000	18896600	207140000	0	58752000	0	29376000	88521000	200350000	95295000	147822500	107630000	105500000	10518000	58009000	294070000
Etfa	309930000	319410000	182950000	251180000	212550000	473460000	343005000	360250000	524000000	442125000	0	288650000	284500000	286575000	794880000	226770000	339620000	283195000	957420000	771110000	373850000	572480000	955400000	0	340530000	198340000	269435000	676150000	324660000	487600000	406130000	676250000	387350000	174930000	281140000	712460000	116830000	489210000	540680000	514945000	1177300000	484400000	371460000	427930000	762080000	463740000	385170000	424455000	677450000
Hnrnpa0	447470000	719980000	772310000	746145000	324040000	938240000	631140000	123570000	927490000	525530000	0	934510000	612190000	773350000	1878900000	508610000	385000000	446805000	3051900000	789520000	761550000	775535000	2858500000	0	215450000	89704000	152577000	1181400000	671750000	494740000	583245000	2086000000	393390000	228190000	310790000	1319900000	155050000	693400000	1258600000	976000000	2194100000	835010000	703890000	769450000	1922300000	492660000	768770000	630715000	1613700000
Ppa1	309740000	507140000	369040000	438090000	390170000	452800000	421485000	285320000	452970000	369145000	93499000	483130000	796180000	639655000	732530000	358500000	499250000	428875000	836430000	152460000	365950000	259205000	1052100000	0	335560000	347130000	341345000	832790000	217930000	361620000	289775000	693310000	540970000	281420000	411195000	696330000	61111000	448800000	429310000	439055000	717060000	291300000	357260000	324280000	703750000	349860000	386050000	367955000	626030000
Uqcrc2	197780000	434350000	313950000	374150000	179890000	397820000	288855000	279480000	551520000	415500000	34908000	366000000	218550000	292275000	836240000	151170000	224870000	188020000	682590000	541950000	778380000	660165000	561040000	0	548710000	425420000	487065000	783000000	267940000	526560000	397250000	546610000	402290000	127490000	264890000	1083500000	325530000	450390000	391630000	421010000	1644800000	597370000	407990000	502680000	1414700000	539060000	238410000	388735000	1196400000
Cul3	86518000	319640000	213460000	266550000	320840000	206860000	263850000	213640000	40022000	126831000	0	319340000	768360000	543850000	253810000	634420000	727050000	680735000	322690000	238900000	229990000	234445000	265290000	0	243140000	0	121570000	430510000	402180000	261050000	331615000	442780000	263600000	150940000	207270000	290510000	35730000	127010000	43661000	85335500	247970000	490240000	285130000	387685000	228350000	401970000	0	200985000	287870000
H2afy	340180000	260860000	276050000	268455000	376220000	314290000	345255000	1000500000	275940000	638220000	0	320870000	170230000	245550000	704110000	460820000	639190000	550005000	678240000	924630000	559270000	741950000	467860000	42696000	309360000	68747000	189053500	558520000	534290000	438780000	486535000	537690000	318990000	91951000	205470500	884860000	92862000	337490000	191040000	264265000	950090000	497010000	376580000	436795000	885520000	781760000	296050000	538905000	836010000
Psma4	1115000000	841730000	749830000	795780000	922100000	1070700000	996400000	958430000	1171900000	1065165000	246970000	930290000	1388100000	1159195000	628050000	942490000	1195800000	1069145000	654870000	682790000	899820000	791305000	632700000	0	800600000	743410000	772005000	662080000	832230000	950570000	891400000	574950000	1038100000	790890000	914495000	744400000	1168200000	910950000	1063700000	987325000	700430000	719350000	838880000	779115000	731890000	1128800000	1069700000	1099250000	669950000
Tagln2	1742500000	2398000000	1881500000	2139750000	1616800000	2695600000	2156200000	2449200000	3213300000	2831250000	824950000	2086800000	2352800000	2219800000	3404300000	1534900000	1830300000	1682600000	3050100000	1299600000	2172700000	1736150000	3537100000	13672000	2572300000	1733600000	2152950000	4038700000	1694300000	2180300000	1937300000	2807600000	3003500000	2117500000	2560500000	2970700000	2867000000	3157700000	3636700000	3397200000	4435800000	2203200000	2823000000	2513100000	4201200000	2076600000	2452500000	2264550000	3776100000
Clic1	1316500000	1832200000	1205700000	1518950000	2056800000	1551300000	1804050000	2140200000	1267700000	1703950000	404050000	1979100000	2394400000	2186750000	1544500000	1886400000	1760200000	1823300000	2094300000	2309000000	2445000000	2377000000	2313100000	37955000	2365600000	367300000	1366450000	2151600000	1616000000	2072200000	1844100000	1691900000	2726000000	1572200000	2149100000	1685000000	436900000	1467900000	1018000000	1242950000	1112700000	2177600000	1750600000	1964100000	1452700000	1496700000	909520000	1203110000	1789000000
Ap3b1	32745000	104900000	60129000	82514500	103610000	84094000	93852000	108150000	5483000	56816500	0	156180000	232960000	194570000	69448000	502900000	234200000	368550000	106580000	206540000	72081000	139310500	89214000	0	83687000	0	41843500	94639000	163880000	94144000	129012000	92036000	135010000	28402000	81706000	94325000	26459000	23248000	0	11624000	44451000	134190000	80043000	107116500	46246000	89082000	0	44541000	92269000
Ndufa9	53668000	12539000	0	6269500	0	71711000	35855500	0	6722100	3361050	0	0	0	0	177350000	21335000	18485000	19910000	76471000	0	0	0	68713000	0	0	0	0	126510000	0	12882000	6441000	58088000	0	8414400	4207200	195310000	8762800	109860000	0	54930000	368020000	51133000	5109800	28121400	259300000	26811000	63176000	44993500	198120000
Polr2a	45157000	38665000	60295000	49480000	46672000	102210000	74441000	55086000	80005000	67545500	0	0	154130000	77065000	87150000	122810000	112700000	117755000	158660000	254820000	61291000	158055500	70878000	0	24506000	47341000	35923500	113690000	62764000	58373000	60568500	180450000	22469000	53358000	37913500	57883000	0	228400000	41873000	135136500	49083000	86727000	58845000	72786000	96388000	54073000	43066000	48569500	139840000
Nup98	0	10282000	0	5141000	7686100	25752000	16719050	0	0	0	0	0	10336000	5168000	67460000	40789000	71034000	55911500	199610000	110390000	16476000	63433000	76970000	0	0	9191500	4595750	42750000	27957000	9338400	18647700	74198000	12303000	16464000	14383500	17860000	0	6595300	27506000	17050650	4941800	52932000	21842000	37387000	10740000	17656000	0	8828000	24997000
Idh3a	360780000	395500000	209820000	302660000	285110000	354160000	319635000	430860000	366340000	398600000	81901000	354480000	193930000	274205000	884330000	213670000	258690000	236180000	896470000	777180000	498890000	638035000	885690000	14326000	409150000	53436000	231293000	933570000	366710000	442100000	404405000	893640000	756240000	258250000	507245000	940560000	208880000	339410000	317140000	328275000	1118500000	619300000	291990000	455645000	940680000	600000000	272190000	436095000	1025900000
Nrd1	50838000	93465000	23015000	58240000	113830000	84676000	99253000	40307000	62321000	51314000	0	73957000	224160000	149058500	59424000	190830000	139870000	165350000	58203000	102310000	22307000	62308500	60014000	0	65148000	0	32574000	90399000	54705000	123950000	89327500	93940000	53987000	95077000	74532000	71369000	0	74650000	31165000	52907500	30349000	77689000	68902000	73295500	31579000	97906000	18024000	57965000	48395000
Nap1l4	260520000	657240000	513920000	585580000	841580000	442710000	642145000	403820000	377090000	390455000	0	531460000	725510000	628485000	610030000	947120000	689120000	818120000	799300000	574290000	457570000	515930000	783430000	0	474470000	100540000	287505000	490800000	503630000	424760000	464195000	598960000	569100000	300180000	434640000	543100000	59217000	459570000	275440000	367505000	590350000	518210000	464090000	491150000	490870000	488020000	169270000	328645000	461730000
	2366000000	19627000000	434780000000	227203500000	20467000000	22993000000	21730000000	37189000000	13722000000	25455500000	457270000000	123440000000	18417000000	70928500000	0	3972900000	17749000000	10860950000	4928200	446670000	5370000000	2908335000	1541500	15853000000	3357600000	12268000000	7812800000	0	202140000000	2263800000	102201900000	2937500	2145400000	3522500000	2833950000	0	41979000000	21911000000	21749000000	21830000000	3242300	1354400000	59909000000	30631700000	404560	1008200000	68142000000	34575100000	1110700
	25279000	140560000	206530000	173545000	20103000	9736800	14919900	52513000	181340000	116926500	0	107870000	2567900	55218950	5319900	1035300000	119790000	577545000	2589300	351860000	380820000	366340000	0	0	3592600000	0	1796300000	143190000	26766000	404980000	215873000	3320700	1018200000	166710000	592455000	7856800	51795000	1495800000	0	747900000	3795700	188590000	221460000	205025000	11669000	45742000	19681000	32711500	8288600
Ndufv1	15272000	20147000	9973000	15060000	11756000	29006000	20381000	8974100	18985000	13979550	0	26545000	0	13272500	268710000	6435100	53675000	30055050	278640000	10523000	0	5261500	337320000	0	10566000	10094000	10330000	331570000	4639800	52043000	28341400	446160000	0	8122200	4061100	323510000	0	27112000	8651100	17881550	236550000	78632000	13498000	46065000	196210000	36077000	0	18038500	211790000
Myo1b;Myo1	5621300	18366000	38297000	28331500	52760000	13495000	33127500	0	47355000	23677500	0	22391000	89368000	55879500	64799000	215370000	121480000	168425000	95032000	217010000	8709000	112859500	53796000	11772000	0	0	0	85773000	17798000	38770000	28284000	121600000	3674100	0	1837050	49373000	0	4558700	6856500	5707600	19228000	68097000	17074000	42585500	21349000	35260000	0	17630000	61155000
Eps15	13094000	37417000	24413000	30915000	60312000	16159000	38235500	9155100	9874900	9515000	0	57668000	120540000	89104000	32929000	167380000	102270000	134825000	70736000	36497000	12151000	24324000	86674000	31186000	47914000	0	23957000	38978000	88645000	32830000	60737500	63896000	50259000	44123000	47191000	22575000	23757000	18526000	27129000	22827500	54897000	38226000	26414000	32320000	26926000	25689000	0	12844500	52001000
Metap2	128100000	213130000	271350000	242240000	149820000	113380000	131600000	53469000	110060000	81764500	17354000	182900000	409540000	296220000	181660000	306210000	186930000	246570000	317840000	240660000	131020000	185840000	352030000	0	42313000	10231000	26272000	228980000	217990000	139400000	178695000	209240000	107720000	34041000	70880500	133010000	0	96526000	36293000	66409500	260350000	136600000	76783000	106691500	222390000	130320000	0	65160000	175160000
Prkcsh	507390000	580220000	565400000	572810000	703030000	713610000	708320000	633630000	683770000	658700000	17418000	471120000	429540000	450330000	1009100000	628660000	830760000	729710000	1086900000	652210000	481310000	566760000	1152200000	0	494830000	115750000	305290000	683250000	507080000	641560000	574320000	1092900000	577670000	473590000	525630000	930870000	31356000	526670000	503240000	514955000	835850000	871630000	905420000	888525000	967250000	927480000	403020000	665250000	752560000
Gsto1	575120000	730840000	625550000	678195000	576610000	1087900000	832255000	501000000	1182700000	841850000	189920000	885630000	1170300000	1027965000	709120000	593300000	706510000	649905000	820700000	548730000	846610000	697670000	664880000	0	902200000	423780000	662990000	570930000	539720000	579780000	559750000	457230000	1208200000	559150000	883675000	521940000	255880000	825920000	1406800000	1116360000	787520000	662180000	998750000	830465000	864310000	645700000	1152600000	899150000	578580000
Man2b1	227960000	138390000	214540000	176465000	93969000	195570000	144769500	111110000	246340000	178725000	20192000	133150000	118560000	125855000	305240000	75771000	116640000	96205500	245320000	74542000	135780000	105161000	295900000	0	72417000	88465000	80441000	164970000	84027000	101540000	92783500	291610000	21471000	95135000	58303000	333800000	120900000	187150000	313760000	250455000	221600000	108680000	126820000	117750000	265440000	158920000	276340000	217630000	164530000
Supt5h	15260000	27564000	0	13782000	24313000	0	12156500	32376000	0	16188000	0	25732000	27575000	26653500	49195000	101090000	42645000	71867500	198370000	164210000	55044000	109627000	150480000	0	4611100	0	2305550	114670000	49413000	42437000	45925000	133120000	10862000	8130100	9496050	89530000	52781000	24378000	32483000	28430500	36957000	97695000	0	48847500	58169000	20868000	0	10434000	82857000
Aoc3	0	0	0	0	0	0	0	0	0	0	0	4569700	0	2284850	64619000	0	0	0	59464000	12861000	0	6430500	375720000	0	0	0	0	231750000	0	0	0	52147000	0	0	0	91103000	0	0	0	0	932370000	0	25519000	12759500	86433000	0	0	0	87936000
Cdk1	243820000	721450000	286590000	504020000	355990000	356960000	356475000	314220000	126940000	220580000	0	288380000	340440000	314410000	251050000	464920000	287860000	376390000	215980000	232600000	402780000	317690000	240400000	91726000	377660000	1284700000	831180000	284530000	248870000	460850000	354860000	156620000	439450000	276320000	357885000	185730000	498820000	494240000	200030000	347135000	456150000	469280000	192630000	330955000	409950000	275800000	161210000	218505000	406500000
Gstm2	405470000	361050000	137180000	249115000	117160000	175890000	146525000	146530000	299850000	223190000	0	152730000	188490000	170610000	179340000	171370000	326040000	248705000	219390000	201230000	200670000	200950000	362070000	0	222500000	172330000	197415000	424230000	146250000	91399000	118824500	113980000	203140000	124650000	163895000	207580000	283080000	340260000	76919000	208589500	621020000	139420000	90847000	115133500	250600000	268770000	0	134385000	261870000
Bgn	211260000	425910000	116600000	271255000	242510000	91548000	167029000	13317000	150980000	82148500	0	269510000	523740000	396625000	1316200000	565030000	493020000	529025000	920980000	233010000	187040000	210025000	2039600000	0	417570000	132410000	274990000	694220000	224450000	204190000	214320000	1936700000	175400000	103010000	139205000	620640000	0	815620000	137800000	476710000	1413100000	283090000	105820000	194455000	877860000	178670000	77468000	128069000	788660000
Oat	21660000	44790000	12646000	28718000	13586000	38207000	25896500	30786000	47473000	39129500	0	32935000	36029000	34482000	304340000	48943000	80367000	64655000	300740000	115830000	55598000	85714000	450790000	0	55766000	0	27883000	320390000	19003000	34870000	26936500	302410000	23581000	7952700	15766850	289220000	5553700	52906000	19336000	36121000	299680000	82132000	11501000	46816500	215980000	114660000	19466000	67063000	284330000
Ptpn11	28275000	105340000	51409000	78374500	86117000	78497000	82307000	97807000	68401000	83104000	103630000	169600000	213090000	191345000	80794000	202710000	142320000	172515000	57686000	103900000	80615000	92257500	71798000	0	54081000	0	27040500	97204000	98321000	86072000	92196500	100650000	76987000	78678000	77832500	72888000	0	26044000	30923000	28483500	18223000	84868000	84580000	84724000	44268000	102710000	0	51355000	39300000
Fbl	395190000	319920000	524620000	422270000	262680000	657600000	460140000	99925000	762520000	431222500	0	311380000	220260000	265820000	1198600000	345110000	338280000	341695000	1632600000	831310000	458080000	644695000	1104100000	0	62790000	130680000	96735000	822120000	333870000	329760000	331815000	1168300000	106290000	181720000	144005000	1008900000	38412000	376110000	829090000	602600000	1121500000	528810000	504540000	516675000	1049600000	466300000	396740000	431520000	958300000
Tap2	37854000	84510000	16228000	50369000	136770000	19037000	77903500	114100000	7340700	60720350	70868000	168290000	55079000	111684500	255540000	223140000	227020000	225080000	349320000	477170000	160960000	319065000	137680000	0	278680000	0	139340000	607220000	294970000	285750000	290360000	648410000	189130000	35150000	112140000	420160000	0	54975000	9307800	32141400	103640000	332900000	118310000	225605000	215930000	80676000	0	40338000	270440000
Tagln	176750000	493970000	349020000	421495000	50940000	194270000	122605000	126750000	213800000	170275000	0	5154800	190050000	97602400	528360000	57989000	48488000	53238500	514780000	207810000	320310000	264060000	637690000	0	0	28962000	14481000	544700000	343640000	188450000	266045000	269680000	88280000	72514000	80397000	228060000	86595000	601560000	32589000	317074500	2337300000	108530000	75505000	92017500	1238900000	100010000	68737000	84373500	644880000
Rpl26	2411600000	1944200000	2136200000	2040200000	2477100000	2358700000	2417900000	1147700000	2392600000	1770150000	309090000	2585900000	3152100000	2869000000	1295800000	3831700000	2344500000	3088100000	1324100000	1427700000	1762300000	1595000000	1433600000	0	272550000	810930000	541740000	1447000000	2707900000	1369600000	2038750000	1483600000	1152000000	997100000	1074550000	1387100000	734670000	2131800000	2686400000	2409100000	2444800000	1320600000	2671900000	1996250000	2971100000	1797300000	1526500000	1661900000	2302200000
Hist1h4a	28129000000	14115000000	45979000000	30047000000	32982000000	15122000000	24052000000	28296000000	19859000000	24077500000	17771000000	33642000000	41596000000	37619000000	6803400000	12504000000	15601000000	14052500000	5063800000	16222000000	43778000000	30000000000	3283100000	3389000000	14585000000	43555000000	29070000000	4960200000	13780000000	25511000000	19645500000	1135300000	39967000000	42926000000	41446500000	6039900000	25312000000	30577000000	60020000000	45298500000	12194000000	23893000000	22189000000	23041000000	58516000000	16415000000	69684000000	43049500000	14377000000
Eif5a	392450000	1417600000	634000000	1025800000	660910000	1094500000	877705000	767660000	440850000	604255000	136120000	785540000	1027900000	906720000	1812200000	1145400000	760380000	952890000	2878200000	778260000	615280000	696770000	2920800000	0	372810000	312300000	342555000	2175300000	672360000	751240000	711800000	2745300000	628800000	356740000	492770000	1807500000	78825000	929080000	297420000	613250000	1856900000	731800000	559420000	645610000	1182900000	857050000	342140000	599595000	1764300000
Phb	387600000	515420000	268240000	391830000	338170000	477090000	407630000	383920000	549580000	466750000	0	626490000	340530000	483510000	777780000	293030000	244230000	268630000	604680000	433300000	655330000	544315000	466280000	0	721670000	41998000	381834000	610560000	340140000	800120000	570130000	359620000	644830000	558160000	601495000	845180000	96209000	718440000	540790000	629615000	1327500000	1067400000	655420000	861410000	1309400000	501470000	363420000	432445000	975950000
Ywhaq	650400000	1205100000	788610000	996855000	1189500000	1035800000	1112650000	998990000	775030000	887010000	307780000	1388500000	1806800000	1597650000	1097500000	2077900000	1704400000	1891150000	2216800000	1265400000	1255600000	1260500000	2063700000	0	1980800000	380490000	1180645000	2278100000	1569900000	1244100000	1407000000	1919200000	2080300000	1046400000	1563350000	1873800000	464080000	1032300000	582230000	807265000	1668400000	1345500000	1153100000	1249300000	1900800000	1053300000	442410000	747855000	1971500000
Elavl1	368930000	503880000	504100000	503990000	404010000	558840000	481425000	410960000	547730000	479345000	0	266330000	205150000	235740000	717130000	405110000	422360000	413735000	930600000	363070000	225300000	294185000	824380000	0	177030000	137200000	157115000	775320000	193150000	512710000	352930000	745470000	232530000	232310000	232420000	573630000	151210000	395200000	718530000	556865000	768140000	638330000	761340000	699835000	654620000	399170000	366520000	382845000	745840000
Vasp	261350000	304580000	220480000	262530000	390780000	403320000	397050000	454150000	374880000	414515000	11049000	316780000	398260000	357520000	740160000	399850000	455940000	427895000	729640000	518380000	444430000	481405000	744680000	0	277330000	40793000	159061500	557600000	241250000	381330000	311290000	651990000	361420000	163460000	262440000	797880000	73216000	274290000	217570000	245930000	745840000	425160000	424610000	424885000	804300000	652400000	115710000	384055000	592830000
Pkp1	881450000	155710000	572190000	363950000	235950000	105600000	170775000	288510000	70886000	179698000	730850000	142690000	27483000	85086500	0	61910000	20831000	41370500	0	59256000	88594000	73925000	0	570550000	147900000	650920000	399410000	0	93532000	2263800000	1178666000	0	125690000	485930000	305810000	0	502630000	115690000	177130000	146410000	22606000	78399000	194070000	136234500	0	41578000	545760000	293669000	13897000
Anpep	41306000	28440000	0	14220000	68161000	11669000	39915000	16252000	14319000	15285500	0	0	84614000	42307000	163190000	44354000	52167000	48260500	147730000	29367000	0	14683500	216030000	0	53986000	0	26993000	167610000	0	53206000	26603000	253090000	12215000	10629000	11422000	176300000	12449000	22186000	0	11093000	137100000	68415000	8360800	38387900	127580000	49522000	0	24761000	107310000
Mylpf	70863000	49065000	0	24532500	435860	16271000	8353430	0	104560000	52280000	7784100	4437500	7180400	5808950	6890400	0	1978000	989000	34189000	4792700	3322500	4057600	2168100000	141220000	215200000	161280000	188240000	2523600000	0	6533500	3266750	1154000000	4964300	0	2482150	194180000	36408000	1761400000	6613600	884006800	8013900	25674000	0	12837000	253050000	8998600	1453100	5225850	981210000
Dnpep	587530000	365710000	407520000	386615000	238540000	466030000	352285000	189310000	366480000	277895000	108230000	524000000	751610000	637805000	472540000	475340000	576160000	525750000	553030000	350160000	581570000	465865000	525620000	0	454110000	120260000	287185000	410610000	459630000	316420000	388025000	462810000	419110000	119140000	269125000	593850000	199540000	353380000	364730000	359055000	548540000	294040000	175640000	234840000	463820000	432890000	480140000	456515000	457090000
Igf2bp2	18782000	107280000	20547000	63913500	212940000	137000000	174970000	33600000	83806000	58703000	717310000	293920000	363650000	328785000	220110000	467740000	191840000	329790000	221260000	513900000	191890000	352895000	250210000	0	77079000	884100000	480589500	202690000	371040000	187360000	279200000	224770000	151070000	10091000	80580500	219740000	1214600000	45339000	12722000	29030500	239240000	179460000	118930000	149195000	225890000	115780000	0	57890000	243350000
Eps15l1	12820000	38054000	0	19027000	55842000	0	27921000	15487000	20335000	17911000	0	36428000	131740000	84084000	28874000	156290000	95405000	125847500	112480000	25839000	36678000	31258500	156490000	0	78485000	0	39242500	51305000	83514000	53548000	68531000	35268000	41960000	0	20980000	34467000	0	21204000	12715000	16959500	58462000	103670000	16146000	59908000	59657000	46740000	0	23370000	49636000
Mapre1	252340000	450540000	232270000	341405000	408240000	286370000	347305000	281690000	259160000	270425000	0	533200000	659340000	596270000	359450000	710330000	398360000	554345000	426270000	538860000	331180000	435020000	538400000	0	447400000	12586000	229993000	404670000	458710000	341230000	399970000	301850000	413410000	182270000	297840000	339730000	9918800	328060000	173530000	250795000	672890000	387360000	373170000	380265000	656320000	279470000	75369000	177419500	535240000
Ddx19a;Ddx19b	72433000	246480000	154220000	200350000	130120000	115790000	122955000	97078000	97972000	97525000	0	430140000	503040000	466590000	93583000	379760000	213690000	296725000	195530000	162280000	230260000	196270000	205560000	0	392050000	0	196025000	218150000	239660000	214820000	227240000	131420000	491790000	33351000	262570500	90609000	11721000	98773000	37014000	67893500	98348000	228140000	134150000	181145000	113450000	137970000	22466000	80218000	158750000
Krt14	234920000	842820000	667560000	755190000	196530000	136700000	166615000	708090000	304030000	506060000	1919800000	969000000	106140000	537570000	851820000	1505600000	556540000	1031070000	691610000	923440000	1231100000	1077270000	583250000	1906300000	5422700000	2117800000	3770250000	1382300000	584890000	1421100000	1002995000	577960000	2387800000	2003700000	2195750000	764540000	1393400000	1522300000	1180200000	1351250000	243090000	425790000	905020000	665405000	558700000	396900000	1025700000	711300000	986100000
Ubap2l	124350000	290070000	204980000	247525000	123550000	159920000	141735000	58589000	197700000	128144500	0	203090000	505890000	354490000	184540000	365020000	136820000	250920000	348970000	55432000	63623000	59527500	377220000	0	146150000	69654000	107902000	178000000	97564000	208030000	152797000	293880000	79387000	32484000	55935500	142790000	130670000	227560000	723040000	475300000	375860000	149520000	526510000	338015000	253780000	94667000	442970000	268818500	238310000
Eif2a	144310000	242440000	117580000	180010000	119730000	165920000	142825000	114540000	231500000	173020000	0	316050000	398250000	357150000	234990000	261490000	232850000	247170000	365690000	153740000	186670000	170205000	300570000	0	149440000	53296000	101368000	229530000	189550000	147760000	168655000	227670000	197070000	90907000	143988500	163740000	72553000	160960000	222660000	191810000	219530000	177340000	230740000	204040000	229640000	143300000	101850000	122575000	215570000
Myef2	0	182450000	136530000	159490000	125700000	178210000	151955000	0	99371000	49685500	0	0	3582800	1791400	369680000	154190000	177720000	165955000	1543700000	91490000	6421600	48955800	510260000	0	0	0	0	941640000	0	215050000	107525000	1267000000	0	0	0	335970000	0	15092000	95213000	55152500	1090500000	160700000	185780000	173240000	386000000	111670000	45917000	78793500	403010000
Parp9	0	31927000	203440000	117683500	82871000	16264000	49567500	36367000	6459100	21413050	0	71334000	153500000	112417000	42606000	376530000	157590000	267060000	79145000	236400000	39328000	137864000	24088000	0	71194000	0	35597000	161220000	97530000	144130000	120830000	115330000	35012000	25771000	30391500	63663000	0	19381000	0	9690500	5012300	96721000	74644000	85682500	29586000	34044000	4430800	19237400	40158000
Bclaf1	23831000	40618000	0	20309000	17085000	40004000	28544500	61316000	18135000	39725500	0	0	0	0	383610000	55943000	70910000	63426500	537360000	5116600	0	2558300	505020000	0	0	0	0	352800000	0	58031000	29015500	656520000	11072000	0	5536000	262390000	0	17748000	2699700	10223850	671820000	121200000	53486000	87343000	648290000	41679000	0	20839500	404930000
Prpf6	0	8522900	0	4261450	31214000	8256100	19735050	0	9879100	4939550	0	48358000	23767000	36062500	31008000	22431000	22729000	22580000	64022000	60976000	43315000	52145500	48818000	0	28587000	0	14293500	111590000	26107000	17548000	21827500	134760000	44272000	0	22136000	23329000	0	5042000	0	2521000	0	45643000	19206000	32424500	8015800	25416000	0	12708000	29136000
Hnrnpab	1152000000	1468200000	1646900000	1557550000	947280000	1671300000	1309290000	765620000	1923500000	1344560000	233090000	1156000000	1782800000	1469400000	2281700000	929660000	1049900000	989780000	2618100000	826140000	1121600000	973870000	2418200000	0	645670000	627300000	636485000	1824800000	1073600000	927860000	1000730000	2599000000	795980000	816300000	806140000	1735700000	1029000000	1400400000	3147100000	2273750000	2537200000	1011100000	1876700000	1443900000	2709500000	1191600000	2408800000	1800200000	2122300000
Eif2s2	87552000	195920000	69176000	132548000	267570000	194080000	230825000	92124000	148630000	120377000	0	127400000	482940000	305170000	315890000	605160000	366440000	485800000	372900000	154550000	36115000	95332500	496870000	8637400	32721000	37833000	35277000	317340000	253070000	109510000	181290000	375890000	36830000	127570000	82200000	259170000	191570000	160640000	270660000	215650000	284260000	213590000	129550000	171570000	421810000	135970000	125740000	130855000	189580000
Glod4	217790000	266160000	204130000	235145000	419430000	421770000	420600000	283580000	336200000	309890000	27519000	484940000	595030000	539985000	274990000	327960000	353690000	340825000	349690000	212120000	477650000	344885000	369190000	0	571860000	140550000	356205000	354150000	307330000	349100000	328215000	279640000	568950000	261310000	415130000	232500000	174270000	252270000	294560000	273415000	192820000	265340000	556460000	410900000	261000000	323880000	65841000	194860500	291030000
Ola1	202170000	424430000	348500000	386465000	431080000	390730000	410905000	226010000	387360000	306685000	0	305080000	406950000	356015000	417640000	501510000	475280000	488395000	674550000	305520000	414510000	360015000	509580000	71663000	314380000	63376000	188878000	484960000	328230000	360930000	344580000	364990000	367590000	199460000	283525000	412260000	58438000	291590000	218410000	255000000	374190000	330990000	386230000	358610000	348990000	327440000	56680000	192060000	394670000
Ppp1r12a	40213000	120910000	33420000	77165000	107860000	89660000	98760000	44002000	127860000	85931000	0	133590000	216760000	175175000	134470000	409560000	198650000	304105000	249430000	181850000	89379000	135614500	338820000	29228000	60512000	27938000	44225000	219360000	189140000	138960000	164050000	293810000	150260000	31955000	91107500	84877000	0	56733000	45456000	51094500	175080000	166210000	181800000	174005000	147910000	173190000	36563000	104876500	136620000
Npl	22097000	135220000	66971000	101095500	35859000	110620000	73239500	28337000	133520000	80928500	98124000	113610000	313790000	213700000	67025000	70233000	148570000	109401500	65968000	1021900	51983000	26502450	127680000	0	107490000	470560000	289025000	167230000	23056000	54177000	38616500	67384000	57092000	19311000	38201500	131700000	148490000	748520000	407300000	577910000	266970000	69412000	192520000	130966000	208060000	42353000	340190000	191271500	217440000
Cars	55658000	144210000	60439000	102324500	143260000	75794000	109527000	36343000	55253000	45798000	10965000	103470000	324250000	213860000	98091000	302210000	199930000	251070000	64224000	112400000	106120000	109260000	111240000	9244600	149770000	0	74885000	144260000	146300000	138440000	142370000	129040000	262030000	28684000	145357000	144920000	0	59324000	28742000	44033000	54246000	139080000	137040000	138060000	46816000	111630000	0	55815000	98708000
Palld	13923000	138960000	28341000	83650500	15884000	13805000	14844500	15158000	21475000	18316500	0	15717000	57817000	36767000	249710000	118370000	67757000	93063500	324300000	0	0	0	427600000	0	18804000	11250000	15027000	220160000	48666000	19224000	33945000	305430000	25473000	14227000	19850000	92233000	0	21083000	38064000	29573500	269150000	76114000	50637000	63375500	112780000	16338000	0	8169000	147370000
Sart3	23535000	53472000	11377000	32424500	70175000	16176000	43175500	15576000	6975400	11275700	0	17965000	50223000	34094000	75093000	279230000	160750000	219990000	167940000	184130000	71124000	127627000	123700000	0	10294000	0	5147000	124510000	76035000	71183000	73609000	152130000	36997000	8211600	22604300	79887000	7016300	14590000	0	7295000	12617000	144380000	26876000	85628000	44452000	52179000	0	26089500	61600000
Txnrd1	190740000	348070000	414050000	381060000	280320000	336410000	308365000	165790000	270190000	217990000	0	284510000	382990000	333750000	279310000	303670000	298220000	300945000	241030000	293860000	220280000	257070000	270810000	0	263520000	0	131760000	347040000	256900000	283950000	270425000	266470000	261890000	56890000	159390000	274430000	22770000	282140000	107100000	194620000	152210000	272700000	197150000	234925000	189970000	283240000	140880000	212060000	296250000
Psma6	1301100000	769030000	911930000	840480000	720460000	1161000000	940730000	831710000	1086500000	959105000	455740000	859050000	1004300000	931675000	829400000	761490000	1080300000	920895000	840510000	637980000	936160000	787070000	738190000	59330000	826120000	858330000	842225000	923270000	859120000	734530000	796825000	752580000	786550000	865200000	825875000	962560000	1002400000	901910000	959190000	930550000	827850000	735820000	765930000	750875000	989950000	1109500000	1312400000	1210950000	811410000
Plod1	3977400	14005000	0	7002500	42787000	15461000	29124000	11990000	21678000	16834000	0	0	0	0	174720000	37368000	58584000	47976000	135890000	100820000	20217000	60518500	124330000	6525000	25238000	0	12619000	104820000	0	38329000	19164500	166140000	15519000	0	7759500	155650000	0	0	8124700	4062350	151210000	118760000	16284000	67522000	104410000	41295000	0	20647500	86290000
Strap	250900000	333790000	133200000	233495000	201220000	197350000	199285000	213090000	182190000	197640000	0	364340000	558330000	461335000	319700000	454280000	328270000	391275000	450360000	263260000	270870000	267065000	447480000	0	381940000	14047000	197993500	327590000	265310000	260360000	262835000	300020000	452850000	145870000	299360000	248670000	52229000	223630000	207720000	215675000	345070000	218980000	293670000	256325000	322860000	210930000	112190000	161560000	281710000
Bzw1	29136000	77766000	107890000	92828000	63758000	79526000	71642000	56479000	44005000	50242000	0	168880000	349280000	259080000	175790000	414670000	243110000	328890000	124840000	235760000	65225000	150492500	153230000	0	183060000	24989000	104024500	183120000	88895000	52399000	70647000	149320000	37877000	0	18938500	176870000	28512000	59791000	0	29895500	289470000	119550000	184450000	152000000	247980000	117010000	0	58505000	218280000
Nub1	45602000	65005000	44172000	54588500	134640000	52511000	93575500	62879000	46709000	54794000	41974000	190700000	236860000	213780000	61969000	372070000	126050000	249060000	110110000	312110000	167150000	239630000	59513000	0	189890000	27147000	108518500	182330000	182360000	165760000	174060000	238220000	185120000	87254000	136187000	64923000	0	36216000	34161000	35188500	16447000	111740000	91714000	101727000	28459000	54017000	63231000	58624000	62295000
Hmgb1	2865300000	4196300000	5034000000	4615150000	3785000000	4268300000	4026650000	1990600000	5412900000	3701750000	598820000	2099600000	2737800000	2418700000	9052700000	3619600000	2996300000	3307950000	8278400000	3325200000	3244300000	3284750000	8702300000	0	2822800000	1734200000	2278500000	5719800000	3385900000	3432300000	3409100000	10047000000	2157500000	2252400000	2204950000	6849400000	1204500000	3075300000	4707700000	3891500000	8221300000	3347000000	6417400000	4882200000	9011400000	4419400000	3779000000	4099200000	6205300000
Dab2	153370000	310390000	180980000	245685000	228220000	238680000	233450000	20717000	234290000	127503500	38002000	248690000	410020000	329355000	231610000	401560000	268920000	335240000	327930000	85509000	109120000	97314500	552770000	11712000	460430000	205040000	332735000	242480000	159980000	194590000	177285000	229240000	287890000	23880000	155885000	152780000	84527000	494340000	313750000	404045000	376680000	231660000	315750000	273705000	177620000	116710000	211860000	164285000	294270000
Dbn1	115880000	89819000	22691000	56255000	232680000	119800000	176240000	15218000	92987000	54102500	0	0	61004000	30502000	295560000	275440000	155370000	215405000	429460000	75032000	90011000	82521500	479510000	0	44897000	0	22448500	197860000	154530000	111270000	132900000	309730000	0	47909000	23954500	147480000	13003000	106560000	70314000	88437000	188320000	133610000	118280000	125945000	187630000	136700000	34389000	85544500	178200000
Hist2h3c1;Hist1h3b	37379000000	22138000000	34460000000	28299000000	33482000000	27808000000	30645000000	33203000000	45155000000	39179000000	12006000000	32580000000	27302000000	29941000000	21747000000	27340000000	32902000000	30121000000	16962000000	54532000000	66869000000	60700500000	14716000000	2192000000	24001000000	29287000000	26644000000	16072000000	38369000000	29313000000	33841000000	12308000000	35775000000	30902000000	33338500000	20305000000	20841000000	33107000000	57601000000	45354000000	26808000000	26749000000	40168000000	33458500000	44565000000	46826000000	49622000000	48224000000	28496000000
Rai14	0	39820000	0	19910000	36161000	0	18080500	0	19658000	9829000	0	15420000	78894000	47157000	48051000	166930000	38847000	102888500	95199000	0	23324000	11662000	167930000	0	0	0	0	127910000	19762000	23257000	21509500	129670000	16571000	0	8285500	19860000	0	16974000	7487900	12230950	0	46501000	20193000	33347000	0	32472000	0	16236000	31413000
Triobp	24205000	37220000	10952000	24086000	20311000	38632000	29471500	20894000	27307000	24100500	0	0	21171000	10585500	29833000	138200000	51653000	94926500	182310000	0	0	0	98552000	27336000	0	0	0	172550000	46679000	16012000	31345500	108720000	8348400	14498000	11423200	29897000	0	21443000	18653000	20048000	15063000	35475000	63090000	49282500	8356200	29094000	0	14547000	51474000
Baiap2	8838700	41980000	22910000	32445000	6017100	22616000	14316550	14901000	29065000	21983000	0	46034000	157540000	101787000	139920000	165560000	96585000	131072500	155530000	19547000	7703300	13625150	198450000	0	10501000	0	5250500	167340000	11019000	46766000	28892500	134670000	13283000	13209000	13246000	75964000	0	63181000	74896000	69038500	185460000	16134000	103280000	59707000	144810000	39659000	7003600	23331300	242510000
	1546600000	188210000	277950000	233080000	551020000	347340000	449180000	1488700000	206670000	847685000	1139900000	138450000	34288000	86369000	0	54470000	3443000	28956500	45782000	103160000	0	51580000	31799000	2822400000	184830000	2102900000	1143865000	14137000	133040000	1369500000	751270000	0	243370000	1228600000	735985000	50633000	1701100000	200990000	455080000	328035000	0	170340000	466770000	318555000	4759000	90445000	1009600000	550022500	0
Ccdc6	29202000	92881000	76896000	84888500	102810000	54602000	78706000	46243000	35887000	41065000	0	95933000	254900000	175416500	67770000	207540000	141500000	174520000	175850000	22383000	28647000	25515000	160040000	0	0	0	0	111490000	133790000	46226000	90008000	167540000	65404000	30015000	47709500	47885000	95104000	35023000	56147000	45585000	74977000	65285000	84274000	74779500	69459000	53739000	27042000	40390500	106710000
Acsl1	0	0	13883000	6941500	27506000	9159000	18332500	51349000	16675000	34012000	0	15205000	0	7602500	43062000	10608000	43606000	27107000	29233000	119250000	0	59625000	334800000	0	0	0	0	235660000	14414000	59577000	36995500	43677000	23389000	10161000	16775000	59829000	7922300	0	0	0	522480000	42251000	56616000	49433500	35149000	35361000	0	17680500	123350000
Rasa1	10586000	62592000	16171000	39381500	51253000	84951000	68102000	0	17218000	8609000	0	66878000	122510000	94694000	56514000	220650000	97055000	158852500	76339000	76303000	60821000	68562000	54761000	31405000	64649000	28366000	46507500	91420000	62165000	82138000	72151500	109480000	58384000	19974000	39179000	59222000	0	23348000	18709000	21028500	16824000	69404000	57557000	63480500	9697200	55415000	26482000	40948500	47696000
Atl3	16342000	12485000	12173000	12329000	49520000	22333000	35926500	0	8689700	4344850	0	20680000	6909600	13794800	285580000	76860000	183350000	130105000	346230000	176490000	27929000	102209500	191780000	0	0	0	0	420130000	62784000	75990000	69387000	295580000	0	0	0	349860000	0	6866100	0	3433050	479270000	284220000	27775000	155997500	349680000	34944000	0	17472000	547560000
Hsph1	63903000	215880000	122170000	169025000	201470000	84495000	142982500	106100000	70897000	88498500	0	133320000	255520000	194420000	54456000	209540000	153250000	181395000	138020000	227620000	148000000	187810000	239750000	0	0	41764000	20882000	237070000	51997000	88362000	70179500	212220000	56713000	71307000	64010000	89428000	19080000	75970000	91235000	83602500	49038000	117470000	115720000	116595000	52551000	126000000	0	63000000	66570000
Nup153	0	63342000	0	31671000	18757000	34377000	26567000	0	0	0	0	49071000	0	24535500	43107000	19952000	28002000	23977000	190310000	7126100	0	3563050	71512000	12422000	0	0	0	54325000	59589000	40754000	50171500	83491000	0	0	0	27774000	0	37610000	0	18805000	52290000	30310000	37927000	34118500	47158000	9656600	0	4828300	38790000
Col18a1	199760000	100320000	65563000	82941500	281250000	222060000	251655000	87877000	261790000	174833500	45086000	66249000	92735000	79492000	298420000	64397000	187310000	125853500	357550000	117750000	178730000	148240000	399290000	51805000	171440000	25186000	98313000	212380000	243920000	184820000	214370000	465620000	112760000	83361000	98060500	312720000	16223000	163750000	115480000	139615000	569090000	333920000	167620000	250770000	353190000	259360000	186740000	223050000	289770000
Gm10260;Rps18	2163500000	1628800000	3120500000	2374650000	2554500000	2176500000	2365500000	1240000000	2509800000	1874900000	1217300000	2853100000	6183200000	4518150000	1511000000	4276100000	2777400000	3526750000	1413400000	2306100000	3762400000	3034250000	1074400000	0	1158000000	1813600000	1485800000	1493500000	3041300000	1473900000	2257600000	733200000	1914700000	1465900000	1690300000	1607700000	1370800000	2189200000	4105700000	3147450000	3702900000	1421200000	2876300000	2148750000	3672800000	2383600000	2597600000	2490600000	2801200000
Add1	120430000	93517000	0	46758500	293990000	80527000	187258500	61785000	54136000	57960500	0	148270000	173330000	160800000	89370000	207740000	241970000	224855000	107830000	231830000	145650000	188740000	144990000	0	56266000	0	28133000	86487000	228520000	75434000	151977000	108520000	15192000	0	7596000	136280000	34460000	36326000	28528000	32427000	83006000	94282000	21557000	57919500	64510000	100710000	0	50355000	98353000
Eml4	0	35172000	12139000	23655500	60836000	20213000	40524500	40575000	34478000	37526500	0	66881000	122120000	94500500	26909000	203780000	97171000	150475500	70474000	48573000	22943000	35758000	56986000	0	28972000	0	14486000	52596000	62868000	29246000	46057000	105330000	53560000	35902000	44731000	32141000	29672000	0	18038000	9019000	33039000	25825000	17485000	21655000	39658000	38264000	0	19132000	25309000
Gtf2i	0	43149000	21575000	32362000	21067000	14104000	17585500	9283400	0	4641700	0	0	32977000	16488500	72444000	72898000	76440000	74669000	252220000	112030000	18168000	65099000	123450000	0	10506000	0	5253000	211220000	75116000	28136000	51626000	183330000	4740300	6873500	5806900	54055000	0	0	0	0	60351000	105760000	24041000	64900500	48065000	10953000	0	5476500	112920000
Klkb1	140440000	47248000	73774000	60511000	62842000	47595000	55218500	245090000	69186000	157138000	0	36564000	0	18282000	191310000	27315000	132570000	79942500	26002000	169000000	104720000	136860000	83299000	0	29976000	59715000	44845500	113740000	18457000	27218000	22837500	191040000	7984500	23385000	15684750	415400000	63769000	381060000	16046000	198553000	32900000	25734000	17354000	21544000	51034000	251420000	0	125710000	37551000
Phb2	105460000	266710000	330990000	298850000	159540000	310610000	235075000	286280000	491510000	388895000	0	318330000	117320000	217825000	596470000	159370000	109750000	134560000	483290000	177060000	378230000	277645000	238320000	10521000	452530000	220840000	336685000	469540000	194530000	428730000	311630000	206610000	533500000	369240000	451370000	777280000	206160000	295330000	508300000	401815000	1328000000	499930000	487240000	493585000	1634800000	462690000	384670000	423680000	952060000
Cavin1	98400000	349540000	202630000	276085000	245210000	84699000	164954500	28837000	292020000	160428500	16758000	252730000	632500000	442615000	683290000	914230000	394840000	654535000	686130000	299710000	78030000	188870000	1648800000	0	162340000	58939000	110639500	571050000	211550000	248380000	229965000	561900000	92945000	83168000	88056500	493280000	13898000	382140000	44631000	213385500	2180600000	241960000	216980000	229470000	797120000	123540000	0	61770000	591880000
Ilk	6658500	65051000	0	32525500	38652000	13431000	26041500	17424000	32202000	24813000	0	16275000	82574000	49424500	192510000	133410000	125980000	129695000	251940000	94644000	0	47322000	255310000	0	27209000	0	13604500	266910000	56093000	29872000	42982500	216870000	19626000	12407000	16016500	124540000	0	6422000	7987100	7204550	104370000	54856000	19793000	37324500	95311000	17980000	0	8990000	126220000
Afm	849350000	385930000	218900000	302415000	222510000	203250000	212880000	387700000	619370000	503535000	21538000	189050000	85297000	137173500	349270000	187930000	282630000	235280000	179980000	314170000	519310000	416740000	279210000	0	285070000	655640000	470355000	379970000	314490000	133930000	224210000	409040000	176330000	276000000	226165000	518690000	863510000	950440000	89666000	520053000	170460000	158960000	81173000	120066500	247470000	445710000	221050000	333380000	294990000
Aldoc	155040000	240210000	146930000	193570000	177310000	239860000	208585000	165610000	189370000	177490000	17056000	600270000	636050000	618160000	236660000	427400000	663150000	545275000	235860000	235560000	466460000	351010000	163240000	2774200000	352950000	59294000	206122000	199920000	394570000	286860000	340715000	204270000	357740000	178590000	268165000	232340000	36964000	358680000	323180000	340930000	145910000	326880000	339600000	333240000	206490000	262850000	226590000	244720000	243360000
Fth1	4437500000	3739300000	4114100000	3926700000	3278800000	4991100000	4134950000	4963600000	7693900000	6328750000	2085300000	3136200000	2526800000	2831500000	2488700000	2277100000	3507700000	2892400000	1597300000	2670700000	5595900000	4133300000	1758300000	31997000	2316700000	4429400000	3373050000	2048800000	3138200000	3598700000	3368450000	2225900000	3608900000	4139800000	3874350000	3495600000	4056900000	4815600000	5029200000	4922400000	2042100000	2312400000	4825600000	3569000000	1761500000	6163800000	6568100000	6365950000	1617500000
Tcea1	111420000	179290000	134650000	156970000	112720000	155520000	134120000	32522000	228960000	130741000	14769000	161430000	316760000	239095000	234660000	167760000	185510000	176635000	343930000	70498000	151640000	111069000	405830000	0	73393000	17337000	45365000	381910000	46117000	147880000	96998500	379550000	109690000	55455000	82572500	202130000	62434000	189020000	325310000	257165000	506450000	150700000	232520000	191610000	496370000	126850000	164190000	145520000	412010000
Slc3a2	226240000	161800000	96524000	129162000	454810000	147550000	301180000	185090000	123210000	154150000	52808000	179460000	333360000	256410000	627540000	303450000	292720000	298085000	613200000	361990000	315120000	338555000	391670000	0	162630000	0	81315000	310750000	335830000	319720000	327775000	519790000	176620000	15098000	95859000	518370000	0	92226000	52967000	72596500	363910000	493940000	165040000	329490000	329630000	237600000	38388000	137994000	276060000
Rps16	1082300000	705870000	1083200000	894535000	1235800000	1065400000	1150600000	901010000	1040900000	970955000	286000000	1097800000	1972900000	1535350000	1239100000	1027200000	1013400000	1020300000	1256000000	1571800000	1340200000	1456000000	1075300000	61278000	993880000	1030700000	1012290000	1110300000	793410000	1083400000	938405000	806270000	1181500000	968180000	1074840000	1398100000	608530000	1139200000	1958100000	1548650000	2138000000	939560000	906310000	922935000	2250300000	886320000	1157900000	1022110000	1970800000
Selenbp1;Selenbp2	133450000	115570000	347670000	231620000	32860000	134330000	83595000	9393000	125340000	67366500	0	49190000	22084000	35637000	64476000	32004000	97385000	64694500	61281000	31526000	34159000	32842500	132920000	0	52558000	28296000	40427000	79277000	81646000	72347000	76996500	56728000	73453000	0	36726500	40359000	106410000	266630000	29081000	147855500	171800000	3804200	26154000	14979100	74661000	43767000	38646000	41206500	56747000
Ctsd;Gm49369	168270000	78400000	121120000	99760000	76473000	126170000	101321500	204200000	296280000	250240000	7741100	216170000	81636000	148903000	897420000	50404000	95073000	72738500	1076600000	26772000	94770000	60771000	1141500000	26190000	112100000	39975000	76037500	591020000	55840000	82416000	69128000	780390000	53226000	64231000	58728500	865560000	197780000	311900000	291080000	301490000	1269800000	97360000	270740000	184050000	1261500000	101830000	59060000	80445000	1009300000
Pnp	852300000	798120000	464420000	631270000	644060000	870090000	757075000	610910000	1165000000	887955000	83825000	700470000	1093900000	897185000	545020000	467580000	647520000	557550000	482980000	332870000	924100000	628485000	508770000	25186000	934080000	801730000	867905000	729920000	603980000	767200000	685590000	535900000	752570000	813380000	782975000	726970000	400930000	706490000	824710000	765600000	657880000	402570000	536570000	469570000	669410000	535800000	995280000	765540000	657040000
Ppib	234270000	430340000	652220000	541280000	333740000	961510000	647625000	386730000	975500000	681115000	286860000	401830000	457140000	429485000	2259200000	235370000	329420000	282395000	2405500000	130810000	458430000	294620000	2097300000	0	74219000	732360000	403289500	1323800000	233200000	418650000	325925000	1630900000	365260000	430400000	397830000	1953900000	551630000	671090000	1229100000	950095000	3256100000	413080000	767910000	590495000	2500700000	541840000	584130000	562985000	1722500000
U2af2	4404500	34821000	0	17410500	16817000	7546800	12181900	3445000	15794000	9619500	0	23673000	73952000	48812500	538780000	95860000	106930000	101395000	933760000	211430000	49390000	130410000	766430000	0	22603000	0	11301500	622450000	82791000	61444000	72117500	755440000	34292000	0	17146000	479040000	0	10825000	5278200	8051600	491610000	140660000	10631000	75645500	382910000	54759000	0	27379500	478390000
Adh5	342940000	454570000	166430000	310500000	424400000	546160000	485280000	352130000	455200000	403665000	35996000	362130000	498230000	430180000	636390000	371460000	592850000	482155000	684330000	302440000	339970000	321205000	691770000	0	626790000	149990000	388390000	589510000	141090000	350430000	245760000	620260000	426750000	174100000	300425000	722130000	197010000	172280000	263650000	217965000	317890000	455900000	516380000	486140000	384110000	400290000	244800000	322545000	476360000
Casp1	101280000	108540000	55291000	81915500	242320000	146160000	194240000	119160000	124070000	121615000	0	208500000	252430000	230465000	87996000	362250000	214430000	288340000	170680000	188240000	171240000	179740000	92246000	24687000	168050000	0	84025000	203190000	167150000	225820000	196485000	246740000	178220000	92770000	135495000	84030000	15388000	66741000	16837000	41789000	25034000	190930000	192220000	191575000	38050000	103660000	21400000	62530000	52531000
Map2k1	31872000	222030000	199420000	210725000	101440000	162370000	131905000	105540000	62239000	83889500	0	179660000	246090000	212875000	230960000	486160000	339300000	412730000	393250000	327050000	139810000	233430000	388270000	0	184390000	0	92195000	271140000	187590000	223920000	205755000	239810000	205260000	63014000	134137000	235590000	0	135390000	6461300	70925650	283340000	227160000	167640000	197400000	182430000	240890000	20382000	130636000	212830000
[truncated: 3,831 more rows]
[truncated: 13 more columns]
